# Supplementary material for: DNA dynamics and computation based on toehold-free strand displacement
Source: Nat Commun. 2021 Aug 17;12:4994. doi: 10.1038/s41467-021-25270-7 (PMC8371076; doi:10.1038/s41467-021-25270-7)
Supplement: Supplementary file 2 — Supplementary Dataset 1 [file 41467_2021_25270_MOESM2_ESM.xlsx]

## Sheet: Simple proof-of-concept system
Strand and sequence lists for strands in simple proof-of-concept system
Strand type	Strand name (helix+position)	Sequence	Used in
Core strand	G_T5_strand1	tttttATAGTCGAAGACAGGAGACGTTTGTAGTACttttt	D1 in 1 and 2 pair systems
Core strand	G_strand2	GTACTACAAACGTCTttttttttttttttttGAGTTACTACCATCGT	D1 in 1 and 2 pair systems
Core strand	G_strand2_Cy3	GTACTACAAACGTCTttttttttttttttttGAGTTACTACCATCGT/Cy3	D1 in 1 and 2 pair systems
Core strand	G_strand4	CCTGGTCGCTGATCTttttttttttttttttACGATGGTAGTAACTC	D2 in 1 and 2 pair systems
Core strand	G_T5_strand6	tttttCACACCATGTAGACCAGATCAGCGACCAGGttttt	D2 in 1 and 2 pair systems
Connection strand	1P_strand3	CCTGTCTTCGACTAT	D1 in 1 pair system
Connection strand	1P_strand5	GGTCTACATGGTGTG	D2 in 1 pair system
Connection strand	2P_strand3	CCTGTCTTCGACTATttttttttttttttttACCCTCGACATCTCTT	D1 in 2 pair system
Connection strand	2P_strand5	GGTCTACATGGTGTGttttttttttttttttAAGAGATGTCGAGGGT	D2 in 2 pair system
Blocker	Block_strand2	ACGATGGTAGTAACTC	blocker G_strand2
Blocker	Block_strand3_Cy5	AAGAGATGTCGAGGGT/Cy5	blocker G_strand3
Blocker	Block_strand2_Que	BHQ-2/ACGATGGTAGTAACTC	quench G_strand2_Cy3

## Sheet: Origami Rectangle Core Staples
Strand and sequence lists for 2D origami rectangle_Core staples
Strand type	Strand name (helix+position)	Sequence	Used in
Core staple	0[47]1[31]	AAACTACAACGCCTGTAGCATTCTAAAGTTT	Rectangle
Core staple	1[32]3[31]	TGTCGTCAGTTGCGCCGACAATATTCGGTC	Rectangle
Core staple	3[32]5[31]	GCTGAGGCAGCGATTATACCAAATCGCCTG	Rectangle
Core staple	5[32]7[31]	ATAAATTTTGCCCTGACGAGAATGGTTTAA	Rectangle
Core staple	7[32]9[31]	TTTCAACAACCCTCGTTTACCATTTGCAAA	Rectangle
Core staple	9[32]11[31]	AGAAGTTGCGTTTTAATTCGAGAACAGGTC	Rectangle
Core staple	11[32]13[31]	AGGATTATAGCTATATTTTCATCTACTAAT	Rectangle
Core staple	13[32]15[31]	AGTAGTAGGTGAGAAAGGCCGGACCGTTCT	Rectangle
Core staple	15[32]17[31]	AGCTGATCATTAAATTTTTGTTCATCAAAA	Rectangle
Core staple	17[32]19[31]	ATAATTCTGGTGCCGGAAACCAACTGTTGG	Rectangle
Core staple	19[32]21[31]	GAAGGGCCGCTCACAATTCCACGCCTGGGG	Rectangle
Core staple	21[32]23[31]	TGCCTAAGTTTGCCCCAGCAGGGGCAAAAT	Rectangle
Core staple	2[47]0[48]	ATACCGATTTTCCAGACGTTAGTAACCAGTAC	Rectangle
Core staple	4[47]2[48]	TTGACCCCCTTGCAGGGAGTTAAAACAGCTTG	Rectangle
Core staple	6[47]4[48]	AATAAGGCGTGTCGAAATCCGCGAACTCATCT	Rectangle
Core staple	8[47]6[48]	ACTATCATTTTAATCATTGTGAATATTCAGTG	Rectangle
Core staple	10[47]8[48]	CAAATATCTTGCCAGAGGGGGTAAAGAGCAAC	Rectangle
Core staple	12[47]10[48]	AACCTGTTGAGAGTACCTTTAATTAAAGACTT	Rectangle
Core staple	14[47]12[48]	TTCAAAAGGCATTAACATCCAATATGGTCAAT	Rectangle
Core staple	16[47]14[48]	AAAATTCGAAATTAATGCCGGAGAGGTAAAGA	Rectangle
Core staple	18[47]16[48]	ACCGCTTCGCGTCTGGCCTTCCTGATTTTGTT	Rectangle
Core staple	20[47]18[48]	TTGTTATCGATCGGTGCGGGCCTCTTTCCGGC	Rectangle
Core staple	22[47]20[48]	CCACGCTGTGAGTGAGCTAACTCAGTGTGAAA	Rectangle
Core staple	23[32]22[48]	CCCTTATAAATCAAAAGAATAGCCAAGCGGT	Rectangle
Core staple	0[79]1[63]	TGTACCGTAACACTGAGTTTCGTCAATGAATT	Rectangle
Core staple	1[64]3[63]	TTCTGTATGAGGTGAATTTCTTAAGGCCGCTT	Rectangle
Core staple	3[64]5[63]	TTGCGGGAAAGAATACACTAAAACCCTGCTCC	Rectangle
Core staple	5[64]7[63]	ATGTTACTCGTAACAAAGCTGCTCTACCTTAT	Rectangle
Core staple	7[64]9[63]	GCGATTTTATTACGAGGCATAGTATAGTAAAA	Rectangle
Core staple	9[64]11[63]	TGTTTAGAATTAAGAGGAAGCCCGGCTCCTTT	Rectangle
Core staple	11[64]13[63]	TGATAAGAAGATACATTTCGCAAAAATCATAC	Rectangle
Core staple	13[64]15[63]	AGGCAAGGGCCTGAGTAATGTGTAGGGTAGCT	Rectangle
Core staple	15[64]17[63]	ATTTTTGAAATTGTAAACGTTAATTAGCCAGC	Rectangle
Core staple	17[64]19[63]	TTTCATCATCGCACTCCAGCCAGCTTCGCTAT	Rectangle
Core staple	19[64]21[63]	TACGCCAGGTCATAGCTGTTTCCTCATTAATT	Rectangle
Core staple	21[64]23[63]	GCGTTGCGCCTGAGAGAGTTGCAGCCGAGATA	Rectangle
Core staple	2[79]0[80]	TTGCTTTCGGGATTTTGCTAAACGAACCCA	Rectangle
Core staple	4[79]2[80]	AGAGGCAATCGTCACCCTCAGCATATCAGC	Rectangle
Core staple	6[79]4[80]	CAAATCAATAGCCGGAACGAGGCAAACGAA	Rectangle
Core staple	8[79]6[80]	CAAAAGGAAAGAACTGGCTCATTCATTACC	Rectangle
Core staple	10[79]8[80]	TCAAAAAGCTGGATAGCGTCCAAATAACGC	Rectangle
Core staple	12[79]10[80]	TGACCATTGGTCATTTTTGCGGAGATTGCA	Rectangle
Core staple	14[79]12[80]	AATGCAATCAAAGAATTAGCAAATTTAGTT	Rectangle
Core staple	16[79]14[80]	AATATTTAGAGATCTACAAAGGCTATTTTA	Rectangle
Core staple	18[79]16[80]	CAGGAAGAACATTAAATGTGAGCATAAGCA	Rectangle
Core staple	20[79]18[80]	TAATCATGCTGGCGAAAGGGGGATCGGCCT	Rectangle
Core staple	22[79]20[80]	CGCCTGGCCTCACTGCCCGCTTTGAATTCG	Rectangle
Core staple	23[64]22[80]	GGGTTGAGTGTTGTTCCAGTTTGCCTTCAC	Rectangle
Core staple	0[111]1[95]	TTTCAGGGATAGCAAGCCCAATAGAACTTTCA	Rectangle
Core staple	1[96]3[95]	ACAGTTTCTTTAATTGTATCGGTTGCGAAAGA	Rectangle
Core staple	3[96]5[95]	CAGCATCGCGAAGGCACCAACCTAGCAGACGG	Rectangle
Core staple	5[96]7[95]	TCAATCATACAAGAACCGGATATTATACCAGT	Rectangle
Core staple	7[96]9[95]	CAGGACGTCAACTAATGCAGATACTACTGCGG	Rectangle
Core staple	9[96]11[95]	AATCGTCAAGTCAGAAGCAAAGCGTGGCTTAG	Rectangle
Core staple	11[96]13[95]	AGCTTAATTCTGCGAACGAGTAGAATTAAGCA	Rectangle
Core staple	13[96]15[95]	ATAAAGCCTTTTAGAACCCTCATATATCAGGT	Rectangle
Core staple	15[96]17[95]	CATTGCCTAAAACAGGAAGATTGTGAGTAACA	Rectangle
Core staple	17[96]19[95]	ACCCGTCGGGGGACGACGACAGTATGTGCTGC	Rectangle
Core staple	19[96]21[95]	AAGGCGATCCCGGGTACCGAGCTCCCAGTCGG	Rectangle
Core staple	21[96]23[95]	GAAACCTGGGCAACAGCTGATTGCGAACAAGA	Rectangle
Core staple	2[111]0[112]	AAGGAGCCAGCGGAGTGAGAATAGACCCTCAT	Rectangle
Core staple	4[111]2[112]	TGCCACTAGAACGAGGGTAGCAACGGCTCCAA	Rectangle
Core staple	6[111]4[112]	TAATCTTGAAGGGAACCGAACTGAATACGTAA	Rectangle
Core staple	8[111]6[112]	ACCACATTTGGGAAGAAAAATCTAATCAAGAG	Rectangle
Core staple	10[111]8[112]	ACTATTATTAAATATTCATTGAATTTAGGAAT	Rectangle
Core staple	12[111]10[112]	TTCCCAATTGCTGAATATAATGCTTTACCCTG	Rectangle
Core staple	14[111]12[112]	ATAAAAATTCAGAGCATAAAGCTAACAGTTGA	Rectangle
Core staple	16[111]14[112]	AAGCCCCAGAGAGTCTGGAGCAAAACGCAAGG	Rectangle
Core staple	18[111]16[112]	CAGTTTGAGATTCTCCGTGGGAACAATCAGAA	Rectangle
Core staple	20[111]18[112]	AGAGGATCTAAGTTGGGTAACGCCGCATCTGC	Rectangle
Core staple	22[111]20[112]	GTGAGACGTCGTGCCAGCTGCATTTCGACTCT	Rectangle
Core staple	23[96]22[112]	GTCCACTATTAAAGAACGTGGACTTTTCACCA	Rectangle
Core staple	0[143]1[127]	GAACCGCCACCCTCAGAGCCACCAAAGGAAC	Rectangle
Core staple	1[128]3[127]	AACTAAAAATCTCCAAAAAAAAGGCTACAG	Rectangle
Core staple	3[128]5[127]	AGGCTTTCATTAAACGGGTAAACCAACTTT	Rectangle
Core staple	5[128]7[127]	GAAAGAGGGCTGGCTGACCTTCCGTTAATA	Rectangle
Core staple	7[128]9[127]	AAACGAATTCATCAGTTGAGATCCCCCTCA	Rectangle
Core staple	9[128]11[127]	AATGCTTTCAAAAATCAGGTCTGTAGCTCA	Rectangle
Core staple	11[128]13[127]	ACATGTTGTTTCATTCCATATAAATCGGTT	Rectangle
Core staple	13[128]15[127]	GTACCAAGAAGCCTTTATTTCACAAGAGAA	Rectangle
Core staple	15[128]17[127]	TCGATGATGTACCCCGGTTGATAAACGGCG	Rectangle
Core staple	17[128]19[127]	GATTGACGCGCATCGTAACCGTAGGGTTTT	Rectangle
Core staple	19[128]21[127]	CCCAGTCTTGCATGCCTGCAGGAATGAATC	Rectangle
Core staple	21[128]23[127]	GGCCAACCAGGGTGGTTTTTCTCCAACGTC	Rectangle
Core staple	0[175]0[144]	TAGTACCGCCACCCTCAGAACCGCCACCCTCA	Rectangle
Core staple	1[160]2[144]	ACAGGAGTGCGTCATACATGGCTTATTTTTTC	Rectangle
Core staple	3[160]4[144]	TTTGCCATTCGGTCATAGCCCCCTTTCATGAG	Rectangle
Core staple	5[160]6[144]	AAGACAAAAATTCATATGGTTTACACAGACCA	Rectangle
Core staple	7[160]8[144]	AGCAAGAAAATTGAGTTAAGCCCAATTACAGG	Rectangle
Core staple	9[160]10[144]	ATTTTATCGTTGCTATTTTGCACCCGAGAATG	Rectangle
Core staple	11[160]12[144]	TCCCATCCAAGTCCTGAACAAGAAAGTACGGT	Rectangle
Core staple	13[160]14[144]	TAATTACTAAATAAGAATAAACACTAATACTT	Rectangle
Core staple	15[160]16[144]	TCCTTGAACTATTAATTAATTTTCTAGCATGT	Rectangle
Core staple	17[160]18[144]	ATGAATATGTAGATTTTCAGGTTTACGTTGGT	Rectangle
Core staple	19[160]20[144]	ACTTTACACATTTGAGGATTTAGAACGGCCAG	Rectangle
Core staple	21[160]22[144]	AAATACCGATAGCCCTAAAACATCTTTGCGTA	Rectangle

## Sheet: Oriagami Rectangle Connections
Strand and sequence lists for 2D origami rectangle_Connection staples
Strand type	Strand name (unit-sticky end position)	Sequence	Used in
Connection staple	I-n1	CAGTCGCGCCACACTTttttttttttttttttAAACTACAACGCCTGTAGCATTCTAAAGTTT	Rectangle I
Connection staple	I-n2	ATACCGATTTTCCAGACGTTAGTAACCAGTACttttttttttttttttCCGAGAGGAGTTCAAG	Rectangle I
Connection staple	I-n3	AGCCTGAGTGGTTGGAttttttttttttttttTGTACCGTAACACTGAGTTTCGTCAATGAATT	Rectangle I
Connection staple	I-n4	TTGCTTTCGGGATTTTGCTAAACGAACCCAttttttttttttttttGGCGGTCCACCGTCCT	Rectangle I
Connection staple	I-n5	CCTCAACTTAGGCCATttttttttttttttttTTTCAGGGATAGCAAGCCCAATAGAACTTTCA	Rectangle I
Connection staple	I-n6	AAGGAGCCAGCGGAGTGAGAATAGACCCTCATttttttttttttttttGGCAAGCACGCCGTAT	Rectangle I
Connection staple	I-n7	TAAGGCAGCTCTGCTAttttttttttttttttGAACCGCCACCCTCAGAGCCACCAAAGGAAC	Rectangle I
Connection staple	I-n8	TAGTACCGCCACCCTCAGAACCGCCACCCTCAttttttttttttttttCTCACATACCGACCTT	Rectangle I
Connection staple	I-n9	TCCAGTAAGTACTGGTAATAAGTGGAGGTTttttttttttttttttGACAGGAAGTAACGTC	Rectangle I
Connection staple	I-n10	TGCGATGGAACAACACttttttttttttttttGGAATAGGTGTATCACCGTACTCATTTAACGG	Rectangle I
Connection staple	I-n11	GAATGGAACCTTGAGTAACAGTGCTATAGCCCttttttttttttttttTACGAGCGAAGACAAG	Rectangle I
Connection staple	I-n12	ACGTGTCCGGCTCCAGttttttttttttttttGCCGTCGAGAGGGTTGATATAAGCCGTATAA	Rectangle I
Connection staple	I-n13	TTCACAAAATGCCCCCTGCCTATTGGATAAGTttttttttttttttttTGGCACCTAGAAGGAT	Rectangle I
Connection staple	I-n14	CCTACCATTAGCGCATttttttttttttttttGCGGGGTTTTGCTCAGTACCAGGCTCGGAACC	Rectangle I
Connection staple	I-n15	GGTTGAGGTGAAACATGAAAGTAAGGATTAttttttttttttttttCCTGGCTTAACTGGTG	Rectangle I
Connection staple	II-n15*	CACCAGTTAAGCCAGGttttttttttttttttAAACTACAACGCCTGTAGCATTCTAAAGTTT	Rectangle II
Connection staple	II-n14*	ATACCGATTTTCCAGACGTTAGTAACCAGTACttttttttttttttttATGCGCTAATGGTAGG	Rectangle II
Connection staple	II-n13*	ATCCTTCTAGGTGCCAttttttttttttttttTGTACCGTAACACTGAGTTTCGTCAATGAATT	Rectangle II
Connection staple	II-n12*	TTGCTTTCGGGATTTTGCTAAACGAACCCAttttttttttttttttCTGGAGCCGGACACGT	Rectangle II
Connection staple	II-n11*	CTTGTCTTCGCTCGTAttttttttttttttttTTTCAGGGATAGCAAGCCCAATAGAACTTTCA	Rectangle II
Connection staple	II-n10*	AAGGAGCCAGCGGAGTGAGAATAGACCCTCATttttttttttttttttGTGTTGTTCCATCGCA	Rectangle II
Connection staple	II-n9*	GACGTTACTTCCTGTCttttttttttttttttGAACCGCCACCCTCAGAGCCACCAAAGGAAC	Rectangle II
Connection staple	II-n8*	AAGGTCGGTATGTGAGttttttttttttttttTAGTACCGCCACCCTCAGAACCGCCACCCTCA	Rectangle II
Connection staple	II-n7*	TCCAGTAAGTACTGGTAATAAGTGGAGGTTttttttttttttttttTAGCAGAGCTGCCTTA	Rectangle II
Connection staple	II-n6*	ATACGGCGTGCTTGCCttttttttttttttttGGAATAGGTGTATCACCGTACTCATTTAACGG	Rectangle II
Connection staple	II-n5*	GAATGGAACCTTGAGTAACAGTGCTATAGCCCttttttttttttttttATGGCCTAAGTTGAGG	Rectangle II
Connection staple	II-n4*	AGGACGGTGGACCGCCttttttttttttttttGCCGTCGAGAGGGTTGATATAAGCCGTATAA	Rectangle II
Connection staple	II-n3*	TTCACAAAATGCCCCCTGCCTATTGGATAAGTttttttttttttttttTCCAACCACTCAGGCT	Rectangle II
Connection staple	II-n2*	CTTGAACTCCTCTCGGttttttttttttttttGCGGGGTTTTGCTCAGTACCAGGCTCGGAACC	Rectangle II
Connection staple	II-n1*	GGTTGAGGTGAAACATGAAAGTAAGGATTAttttttttttttttttAAGTGTGGCGCGACTG	Rectangle II

## Sheet: Origami Rectangle Blockers
Strand and sequence lists for 2D origami rectangle_Blockers
Strand type	Strand name (sticky end position)	Sequence	Used in
Blocker	n1'	AAGTGTGGCGCGACTG	Block rectangle I
Blocker	n2'	CTTGAACTCCTCTCGG	Block rectangle I
Blocker	n3'	TCCAACCACTCAGGCT	Block rectangle I
Blocker	n4'	AGGACGGTGGACCGCC	Block rectangle I
Blocker	n5'	ATGGCCTAAGTTGAGG	Block rectangle I
Blocker	n6'	ATACGGCGTGCTTGCC	Block rectangle I
Blocker	n7'	TAGCAGAGCTGCCTTA	Block rectangle I
Blocker	n8'	AAGGTCGGTATGTGAG	Block rectangle I
Blocker	n9'	GACGTTACTTCCTGTC	Block rectangle I
Blocker	n10'	GTGTTGTTCCATCGCA	Block rectangle I
Blocker	n11'	CTTGTCTTCGCTCGTA	Block rectangle I
Blocker	n12'	CTGGAGCCGGACACGT	Block rectangle I
Blocker	n13'	ATCCTTCTAGGTGCCA	Block rectangle I
Blocker	n14'	ATGCGCTAATGGTAGG	Block rectangle I
Blocker	n15'	CACCAGTTAAGCCAGG	Block rectangle I

## Sheet: Origami Cuboid Core Staples
Strand and sequence lists for 3D origami cuboid_Core staples
Strand type	Strand name (helix+[5' end] position)	Sequence	Used in
Core staple	0[101]	TAGCATGTCAATC	Cuboid
Core staple	0[114]	GTAATCGTAAAACGTCGAAATCCGCGACCTGCTCCATTT	Cuboid
Core staple	0[130]	TTTAGAGAATCGATGAACGGAGTCTGGAGCAAACATTT	Cuboid
Core staple	0[36]	AAGCAAATATTTAAATTTT	Cuboid
Core staple	0[75]	TTGATAATCAGAA	Cuboid
Core staple	0[88]	ATATGTACCCCGG	Cuboid
Core staple	1[21]	TTTCAATATGATATTCAACACAGTCAAATCACCATTTT	Cuboid
Core staple	1[37]	CGTTCTAGCTGAT	Cuboid
Core staple	1[50]	AAATTAATGCCGGAAGCCCCAAAAAC	Cuboid
Core staple	1[63]	AGAGGGTAGCTATACTGACCAACTTT	Cuboid
Core staple	10[101]	AACTAATGCAGATGGAACAACATTAT	Cuboid
Core staple	10[114]	GAATACCACATTCCCGTAACACTGAG	Cuboid
Core staple	10[124]	TTTTGAGATTTAGGCGTCCAATATTT	Cuboid
Core staple	10[88]	ACATAACGCCAAATCCCAATTCTGCG	Cuboid
Core staple	11[27]	TTTCTGGCTCATTCCTCGTTTACTTT	Cuboid
Core staple	11[37]	ATACCAGTCAGGATAACATCCAATAA	Cuboid
Core staple	11[50]	CGTTGGGAAGAAATTAATCATTGTGA	Cuboid
Core staple	11[63]	AATCTACGTTAATAAAGTTTTGTCGT	Cuboid
Core staple	12[101]	CGAGTAGTAAATTCAACGTAACAAAG	Cuboid
Core staple	12[114]	AGAAACACCAGAATGAAAATCTCCAA	Cuboid
Core staple	12[124]	TTTTGCCCTGACGATTCATCAGTTTT	Cuboid
Core staple	12[88]	GGGCTTGAGATGGTACCAAAAACATT	Cuboid
Core staple	13[27]	TTTATAGGCTGGCATTTTAAGAATTT	Cuboid
Core staple	13[37]	TGACCTTCATCAAAGAAAGGCCGGAG	Cuboid
Core staple	13[50]	GAGTAATCTTGACGAAAGAGGACAGA	Cuboid
Core staple	13[63]	AAGAACCGGATATAGCTTGATACCGA	Cuboid
Core staple	14[101]	CAGACGGTCAATCCCTGATAAATTGT	Cuboid
Core staple	14[114]	CCGGAACGAGGCGTCGGAACGAGGGT	Cuboid
Core staple	14[124]	TTTTGTTACTTAGGAATAAGGCTTTT	Cuboid
Core staple	14[88]	ATAAGGGAACCGATTTTGAGAGATCT	Cuboid
Core staple	15[21]	TTTCACTCATCTTTGACCCGACCAGGCGCTTT	Cuboid
Core staple	15[37]	CCAGCGATTATACAGGAAGATTGTAT	Cuboid
Core staple	15[50]	CAAGCGCGAAACAAAGTACAACGGAGCGTAATGCCACTA	Cuboid
Core staple	16[101]	GAAGTTTCCATTAAACGGGTAAAATAATTTGTATCATCG	Cuboid
Core staple	16[114]	ACTTTTTCATGAGGAAAATACATACATAAAGGTGGCTTT	Cuboid
Core staple	16[130]	TTTGCTTTGAGGACTAAAGAGCAACGGCTACAGAGTTT	Cuboid
Core staple	16[36]	GGCAAAAGAATACACTTTT	Cuboid
Core staple	17[21]	TTTCGATATATTCGGTCGCATCGCCCACGCATAACTTT	Cuboid
Core staple	17[37]	TGAGGCTTGCAGGTGAACGGTGTACA	Cuboid
Core staple	17[50]	GAGTTAAAGGCCGCGAAGGCACCAAC	Cuboid
Core staple	17[63]	CTTTTGCGGGATCCAATCAATAGAAA	Cuboid
Core staple	18[101]	TTGCTTTCGAGGTGCGAAAGACAGCA	Cuboid
Core staple	18[114]	TCGGTTTATCAGCCGACTTGAGCCAT	Cuboid
Core staple	18[130]	TTTGGAGCCTTTAATTGTAAAAAAAGGCTCCAAAATTT	Cuboid
Core staple	18[88]	GAATTTCTTAAACTCATTACCCAAAT	Cuboid
Core staple	19[21]	TTTCTAAACAACTTTCAACTCTGTATGGGATTTTGTTT	Cuboid
Core staple	19[37]	AGTTTCAGCGGAGATTACCTTATGCG	Cuboid
Core staple	19[50]	TGAGAATAGAAAGTAGTTGCGCCGAC	Cuboid
Core staple	19[63]	GAACAACTAAAGGCGTCACCAATGAA	Cuboid
Core staple	2[101]	ATATTTTAAATGCACAAAGGCTATCAGGTCATTGCCTGA	Cuboid
Core staple	2[114]	TTAGAACCCTCATCTGCTCATTCAGT	Cuboid
Core staple	2[130]	TTTGCAAGGATAAAAATTTAAGCCTTTATTTCAACTTT	Cuboid
Core staple	2[88]	AATGCCTGAGTAATGTGTAGGTAAAG	Cuboid
Core staple	20[101]	AGCCCTCATAGTTAATTTTTTCACGT	Cuboid
Core staple	20[114]	GCATTCCACAGACTGCCATCTTTTCA	Cuboid
Core staple	20[130]	TTTAACTACAACGCCTGTATTTCGTCACCAGTACATTT	Cuboid
Core staple	20[88]	AGCGTAACGATCTAAAACGAACTAAC	Cuboid
Core staple	21[21]	TTTGAACCGCCACCCTCAGAGTACCGCCACCCTCATTT	Cuboid
Core staple	21[37]	AACCGCCACCCTCACACTATCATAAC	Cuboid
Core staple	21[50]	AGAGCCACCACCCCTTTCCAGACGTT	Cuboid
Core staple	21[63]	TCATTTTCAGGGACTCAGAACCGCCA	Cuboid
Core staple	22[101]	GTGCCGTCGAGAGAGGAACCCATGTA	Cuboid
Core staple	22[114]	ACCAGGCGGATAAAATAAATCCTCAT	Cuboid
Core staple	22[130]	TTTCGGGGTTTTGCTCAGTGAAGGATTAGGATTAGTTT	Cuboid
Core staple	22[88]	GGTTGATATAAGTTTGCCAGAGGGGG	Cuboid
Core staple	23[21]	TTTAACAGTGCCCGTATAA	Cuboid
Core staple	23[37]	ACAGTTAATGCCCAATCAAAAATCAG	Cuboid
Core staple	23[50]	CCTGCCTATTTCGGGTGTATCACCGT	Cuboid
Core staple	23[63]	GAACCTATTATTCGCTTTTGATGATACAGGAGTGTACTG	Cuboid
Core staple	24[101]	TACCGTTCCAGTAATATTCACAAACA	Cuboid
Core staple	24[124]	TTTATGGAAAGCGCAGTCTCTGAATTTTTTCGAGCCAGT	Cuboid
Core staple	24[88]	AGCGTCATACATGTGAAACATGAAAGTATTAAGAGGCTG	Cuboid
Core staple	25[27]	TTTCCACCACCAGACGGGGTCAGTGCCTTTTT	Cuboid
Core staple	25[37]	AGCCGCCGCCAGCACTCAGGAGGTTT	Cuboid
Core staple	25[50]	ATTGACAGGAGGTCCCTCAGAGCCAC	Cuboid
Core staple	25[63]	TGAGGCAGGTCAGCAGCTAATGCAGA	Cuboid
Core staple	26[101]	GAACCGCCTCCCTCCTTATTAGCGTT	Cuboid
Core staple	26[114]	AGAGCCACCACCGATTAAACCAAGTA	Cuboid
Core staple	26[124]	TTTCACCGGAACCTAAAGCCAGATTT	Cuboid
Core staple	26[88]	CAGAGCCGCCACCTAGCAAGCCCAAT	Cuboid
Core staple	27[27]	TTTATCAAGTTTGGCCACCAGAATTT	Cuboid
Core staple	27[37]	CCTTTAGCGTCAGAGTAAATGAATTT	Cuboid
Core staple	27[50]	ACTGTAGCGCGTTACCATCGATAGCA	Cuboid
Core staple	27[63]	TTCATCGGCATTTCAAATCAGATATA	Cuboid
Core staple	28[101]	ACCATTACCATTATTATCACCGTCAC	Cuboid
Core staple	28[114]	AATCACCAGTAGCATCTTACCAACGC	Cuboid
Core staple	28[124]	TTTGAGCCAGCAATAATCAAAATTTT	Cuboid
Core staple	28[88]	GCAAGGCCGGAAAAATTGCGAATAAT	Cuboid
Core staple	29[27]	TTTGACATTCAACTAGCGACAGATTT	Cuboid
Core staple	29[37]	CGATTGAGGGAGGAATGACAACAACC	Cuboid
Core staple	29[50]	GAAGGTAAATATTATTCATATGGTTT	Cuboid
Core staple	29[63]	GACGGAAATTATTATAAGAAACGATT	Cuboid
Core staple	3[21]	TTTAAAGAATTAGCAAAATATCATACAGGCAAGGCTTT	Cuboid
Core staple	3[37]	TAAGCAATAAAGCCTCAGAGCATAAAATTCAAAAGGGTG	Cuboid
Core staple	3[63]	GCTAAATCGGTTGTTTAATTTCAACT	Cuboid
Core staple	30[101]	CACCACGGAATAAGTTAGCAAACGTA	Cuboid
Core staple	30[114]	AGAAACGCAAAGACTAATATCAGAGA	Cuboid
Core staple	30[124]	TTTAACATATAAATTGGGAATTATTT	Cuboid
Core staple	30[88]	GTTTATTTTGTCAGTCACCCTCAGCA	Cuboid
Core staple	31[21]	TTTGAGGAAACGCAATAATACAAAAGGGCTTT	Cuboid
Core staple	31[37]	AACGGAATACCCACTAAAACGAAAGA	Cuboid
Core staple	31[50]	AAAGAACTGGCATGATTAAGACTCCTCCGAAGCCCTTTT	Cuboid
Core staple	32[101]	ACAATGAAATAGCAATAGCTATCTTATATTACGCAGTAT	Cuboid
Core staple	32[114]	ATAAGAGCAAGAATACTTCTGAATAATGGAAGGGTTTTT	Cuboid
Core staple	32[130]	TTTTGAGTTAAGCCCAATAGATAACCCACAAGAATTTT	Cuboid
Core staple	32[36]	AAAGTTACCAGAAGGATTT	Cuboid
Core staple	33[21]	TTTAGAATAACATAAAAACAGCAGCCTTTACAGAGTTT	Cuboid
Core staple	33[37]	AGGGAAGCGCATTACCAGCGCCAAAG	Cuboid
Core staple	33[50]	AGACGGGAGAATTTAAGAAAAGTAAG	Cuboid
Core staple	33[63]	AACTGAACACCCTTTGCGTAGATTTT	Cuboid
Core staple	34[101]	CAGCCATATTATTGGGTAATTGAGCG	Cuboid
Core staple	34[114]	GTTACAAAATAAAAATTATTCATTTC	Cuboid
Core staple	34[130]	TTTAGAGCCTAATTTGCCATAACGAGCGTCTTTCCTTT	Cuboid
Core staple	34[88]	TATCCCAATCCAACATTAAAGGTGAA	Cuboid
Core staple	35[21]	TTTAACCTCCCGACTTGCGGCGAGGCGTTTTAGCGTTT	Cuboid
Core staple	35[37]	GGAGGTTTTGAAGGCACCGTAATCAG	Cuboid
Core staple	35[50]	CCTTAAATCAAGATTTTGTTTAACGT	Cuboid
Core staple	35[63]	TTAGTTGCTATTTTTAACAATTTCAT	Cuboid
Core staple	36[101]	GAATCATTACCGCAATTTTATCCTGA	Cuboid
Core staple	36[114]	ATTTTCATCGTAGCATAGCGATAGCT	Cuboid
Core staple	36[130]	TTTCAAGCAAGCCGTTTTTCCGCACTCATCGAGAATTT	Cuboid
Core staple	36[88]	GCCCAATAGCAAGTCGGTCATAGCCC	Cuboid
Core staple	37[21]	TTTAATAATATCCCATCCTAGTCCTGAACAAGAAATTT	Cuboid
Core staple	37[37]	AATTTACGAGCATCACCCTCAGAGCC	Cuboid
Core staple	37[50]	GTAGAAACCAATCGAAGGCTTATCCG	Cuboid
Core staple	37[63]	AATAATCGGCTGTCTACCTTTTTAAC	Cuboid
Core staple	38[101]	CAGACGACGACAATCCAAGAACGGGT	Cuboid
Core staple	38[114]	AAGTAATTCTGTCCTGACCTAAATTT	Cuboid
Core staple	38[130]	TTTGTACCGACAAAAGGTAAATAAGAGAATATAAATTT	Cuboid
Core staple	38[88]	TAAACAACATGTTACGATTGGCCTTG	Cuboid
Core staple	39[21]	TTTTATAAAGCCAACGCTC	Cuboid
Core staple	39[37]	AACAGTAGGGCTTGTAATAAGTTTTA	Cuboid
Core staple	39[50]	AATTGAGAATCGCACGCGCCTGTTTA	Cuboid
Core staple	39[63]	CATATTTAACAACATCATAATTACTAGAAAAAGCCTGTT	Cuboid
Core staple	4[101]	TTTGGGGCGCGAGATGACCCTGTAATACTTTTGCGGGAG	Cuboid
Core staple	4[114]	AGCTATATTTTCATACAGGTAGAAAG	Cuboid
Core staple	4[130]	TTTGGTCAATAACCTGTTTGATACATTTCGCAAATTTT	Cuboid
Core staple	4[88]	CTGAAAAGGTGGCATCAATTCTACTA	Cuboid
Core staple	40[101]	GGCGTTAAATAAGTTAATTTCATCTT	Cuboid
Core staple	40[124]	TTTAATACCGACCGTGTGATAAATAACGCCAGAATCCTG	Cuboid
Core staple	40[88]	AATAAACACCGGAGCCAACATGTAATTTAGGCAGAGGCA	Cuboid
Core staple	41[27]	TTTTGCTGATGCAGTTATACAAATTCTTATTT	Cuboid
Core staple	41[37]	AATCCAATCGCAATCAACAATAGATA	Cuboid
Core staple	41[50]	GACAAAGAACGCGCTCCGGCTTAGGT	Cuboid
Core staple	41[63]	AGAAAACTTTTTCCAATACTTCTTTG	Cuboid
Core staple	42[101]	TTTATCAAAATCAGAATCCTTGAAAA	Cuboid
Core staple	42[114]	AGTCAATAGTGAATTGACGCTCAATC	Cuboid
Core staple	42[124]	TTTCGCTGAGAAGAATGGTTTGATTT	Cuboid
Core staple	42[88]	TAGGTCTGAGAGACTTTCCTTATCAT	Cuboid
Core staple	43[27]	TTTCAATATATGTTATATGTAAATTT	Cuboid
Core staple	43[37]	GAGTGAATAACCTGTATTCTAAGAAC	Cuboid
Core staple	43[50]	TGCTTCTGTAAATTTGAATTACCTTT	Cuboid
Core staple	43[63]	CGTCGCTATTAATAACAGAGATAGAA	Cuboid
Core staple	44[101]	CATCAAGAAAACATCGCGCAGAGGCG	Cuboid
Core staple	44[114]	ATGATGAAACAAAGCAGAAGATAAAA	Cuboid
Core staple	44[124]	TTTGCAAAAGAAGTAGATTAAGATTT	Cuboid
Core staple	44[88]	AAATTAATTACATTGCACCCAGCTAC	Cuboid
Core staple	45[27]	TTTCTTTTACATCGTACATAAATTTT	Cuboid
Core staple	45[37]	GGGAGAAACAATACAAAAATGAAAAT	Cuboid
Core staple	45[50]	ACGGATTCGCCTGCAGGTTTAACGTC	Cuboid
Core staple	45[63]	ATTGCTTTGAATATCTAAAGCATCAC	Cuboid
Core staple	46[101]	TTGCACGTAAAACATTGTTTGGATTA	Cuboid
Core staple	46[114]	ATATCAAAATTATAGCCGTCAATAGA	Cuboid
Core staple	46[124]	TTTAGAACCTACCAATTACCTGATTT	Cuboid
Core staple	46[88]	AGAAATAAAGAAAGAACAAAGTCAGA	Cuboid
Core staple	47[21]	TTTCCAGAAGGAGCGGAATGTAACAGTACTTT	Cuboid
Core staple	47[37]	TATCATCATATTCCAGATAGCCGAAC	Cuboid
Core staple	47[50]	CTGATTATCAGATGATGGCAATTCATGAACGTTATTAAT	Cuboid
Core staple	48[101]	GACAACTCGTATTAAATCCTTTGCCCCAATATAATCCTG	Cuboid
Core staple	48[114]	TTACAAACAATTCACAATTCCACACAACATACGAGCTTT	Cuboid
Core staple	48[130]	TTTTTAGAAGTATTAGACTTAATACATTTGAGGATTTT	Cuboid
Core staple	48[36]	TTTGCGGAACAAAGAATTT	Cuboid
Core staple	49[21]	TTTCAGTTGGCAAATCAACTCAATCAATATCTGGTTTT	Cuboid
Core staple	49[37]	AGTTGAAAGGAATAGATGAATATACA	Cuboid
Core staple	49[50]	TGAGGAAGGTTATTTTAAAAGTTTGA	Cuboid
Core staple	49[63]	CTAAAATATCTTTACATTAATTGCGT	Cuboid
Core staple	5[21]	TTTTAAATATGCAACTAAAGTAGCTCAACATGTTTTTT	Cuboid
Core staple	5[37]	GTACGGTGTCTGGAAGTTTCATTCCAATAGTAGTAGCAT	Cuboid
Core staple	5[63]	TATAACAGTTGATAGGAATTACGAGG	Cuboid
Core staple	50[101]	GCTGAGAGCCAGCACTAATAGATTAG	Cuboid
Core staple	50[114]	GCAACAGTGCCACCTTTTCACCAGTG	Cuboid
Core staple	50[130]	TTTAGTATTAACACCGCCTCAGAGGTGAGGCGGTCTTT	Cuboid
Core staple	50[88]	AGCAAATGAAAAACCAAGTTACAAAA	Cuboid
Core staple	51[21]	TTTATTTTTGAATGGCTATACGTGGCACAGACAATTTT	Cuboid
Core staple	51[37]	TAGTCTTTAATGCTTTAATGGAAACA	Cuboid
Core staple	51[50]	GCGAACTGATAGCCTTGCTGAACCTC	Cuboid
Core staple	51[63]	CCTAAAACATCGCTCCACGCTGGTTT	Cuboid
Core staple	52[101]	CCAGTAATAAAAGGAACGAACCACCA	Cuboid
Core staple	52[114]	ACCAGTCACACGAGAGTCCACTATTA	Cuboid
Core staple	52[130]	TTTTTACATTGGCAGATTCGTCTGAAATGGATTATTTT	Cuboid
Core staple	52[88]	GGACATTCTGGCCTAATTTTCCCTTA	Cuboid
Core staple	53[21]	TTTATCGGCCTTGCTGGTATAGAAGAACTCAAACTTTT	Cuboid
Core staple	53[37]	ATATCCAGAACAATGGGTTATATAAC	Cuboid
Core staple	53[50]	TATTACCGCCAGCCCCTTCTGACCTG	Cuboid
Core staple	53[63]	CATTGCAACAGGAACGTGAACCATCA	Cuboid
Core staple	54[101]	TCCATCACGCAAAAAATACCTACATT	Cuboid
Core staple	54[114]	GTAAAAGAGTCTGGAAGGGAAGAAAG	Cuboid
Core staple	54[130]	TTTTCAGTGAGGCCACCGAAGAAGTGTTTTTATAATTT	Cuboid
Core staple	54[88]	TTAACCGTTGTAGAAATATATTTTAG	Cuboid
Core staple	55[21]	TTTCGTATAACGTGCTTTC	Cuboid
Core staple	55[37]	CTCGTTAGAATCATAGTATCATATGC	Cuboid
Core staple	55[50]	GAGCGGGAGCTAAATTAGTAATAACA	Cuboid
Core staple	55[63]	ACAGGAGGCCGATACACCCGCCGCGC	Cuboid
Core staple	55[89]	GACAGGAACGGTA	Cuboid
Core staple	56[101]	TAGCGGTCACGCTCGTGGCGAGAAAG	Cuboid
Core staple	56[124]	TTTGGGCGCTAGGGCGCTGGCAAGTG	Cuboid
Core staple	56[49]	ACAGGGCGCGTAC	Cuboid
Core staple	56[62]	TTAATGCGCCGCT	Cuboid
Core staple	56[88]	GCGCGTAACCACCTAAAGGGATTTTA	Cuboid
Core staple	57[27]_	TTTGCACTAAATCTATGGTTGCTTTGACGTTT	Cuboid
Core staple	57[37]	GGAACCCTAAAGGTCACTTGCCTGAG	Cuboid
Core staple	57[50]	GAGCCCCCGATTTCCCAAATCAAGTTTTTTGGGGTCGAG	Cuboid
Core staple	57[63]	AGAGCTTGACGGGGAAAGCCGGCGAA	Cuboid
Core staple	58[114]	CAAAGGGCGAAAAACCGTCTATCAGGCAGTTTGGAACAA	Cuboid
Core staple	58[124]	TTTACTCCAACGTCGAAAGGAGCTTT	Cuboid
Core staple	58[88]	GCGATGGCCCACTAAAACGCTCATGG	Cuboid
Core staple	59[27]	TTTCGAAATCGGCGTGCCGTAAATTT	Cuboid
Core staple	59[37]	AAAATCCCTTATAAAAGCGTAAGAAT	Cuboid
Core staple	59[50]	AATCAAAAGAATAGCCCCAGCAGGCGAAAATCCTGTTTG	Cuboid
Core staple	59[63]	GCCCGAGATAGGGTTGAGTGTTGTTC	Cuboid
Core staple	6[101]	TTGCTCCTTTTGAAACGAGTAGATTTAGTTTGACCATTA	Cuboid
Core staple	6[114]	AGAGTACCTTTAATTTAGACTGGATA	Cuboid
Core staple	6[130]	TTTAACAGGTCAGGATTAGACCGGAAGCAAACTCCTTT	Cuboid
Core staple	6[88]	TAAGAGGTCATTTTTGCGGATGGCTT	Cuboid
Core staple	60[114]	CCCTTCACCGCCTGGCCCTGAGAGAGCAGGGTGGTTTTT	Cuboid
Core staple	60[124]	TTTCAGCTGATTGAAGAACGTGGTTT	Cuboid
Core staple	60[88]	TTGCAGCAAGCGGCATTAAAAATACC	Cuboid
Core staple	61[27]	TTTCGTGCCAGCTATGGTGGTTCTTT	Cuboid
Core staple	61[37]	GCATTAATGAATCAAATATCAAACCC	Cuboid
Core staple	61[50]	GGCCAACGCGCGGTGCGCTCACTGCCCGCTTTCCAGTCG	Cuboid
Core staple	61[63]	GGAGAGGCGGTTTGCGTATTGGGCGC	Cuboid
Core staple	62[101]	GGGGTGCCTAATGTTGTTATCCGCTC	Cuboid
Core staple	62[114]	AAGTGTAAAGCCT	Cuboid
Core staple	62[124]	TTTCGGAAGCATAAGACGGGCAATTT	Cuboid
Core staple	62[88]	AGTGAGCTAACTCAGGAGCACTAACA	Cuboid
Core staple	63[27]	TTTGAGGATCCCCGGAAACCTGTTTT	Cuboid
Core staple	63[37]	GGGTACCGAGCTCGTAACATTATCAT	Cuboid
Core staple	63[50]	GAATTCGTAATCA	Cuboid
Core staple	63[63]	TGGTCATAGCTGT	Cuboid
Core staple	63[76]	TTCCTGTGTGAAA	Cuboid
Core staple	7[102]	CAAAGCGAACCAG	Cuboid
Core staple	7[21]	TTTAGTCAGAAGCAAAGCG	Cuboid
Core staple	7[37]	GATTGCATCAAAA	Cuboid
Core staple	7[50]	AGATTAAGAGGAAAGAGCTTAATTGC	Cuboid
Core staple	7[63]	GCCCGAAAGACTTCAGTTCAGAAAAC	Cuboid
Core staple	7[89]	TTAATTCGAGCTT	Cuboid
Core staple	8[101]	ATTGAATCCCCCTTAATAGTAAAATG	Cuboid
Core staple	8[124]	TTTCTGCGGAATCGTCATAAATATTCAGACTCCTCAAGA	Cuboid
Core staple	8[62]	GAGAATGACCATA	Cuboid
Core staple	8[88]	CAAATGCTTTAAACAAATATCGCGTT	Cuboid
Core staple	9[27]	TTTCAGACGACGAGTCTTTACCCTGACTATTT	Cuboid
Core staple	9[37]	TAAAAACCAAAATTGAATATAATGCT	Cuboid
Core staple	9[50]	AGCGAGAGGCTTTCATAGTAAGAGCA	Cuboid
Core staple	9[63]	TGCAAAAGAAGTTATAGCCCGGAATA	Cuboid

## Sheet: Origam Cuboid Connections
Strand and sequence lists for 3D origami cuboid_Connection staples
Strand type	Strand name (cuboid-sticky face-helix+[5' end] position)	Sequence	Used in
Connection staple	I-A-5[63]	GGAGACCTAAGAGCAGTTTTTTTTTTTTTATAACAGTTGATAGGAATTACGAGG	Cuboid I
Connection staple	I-A-5[88]	ACATAACGCCAAATCCCAATTCTGCGTTTTTTTTTTTTGCGAAGACCCCGCAAA	Cuboid I
Connection staple	I-A-5[37]	TCTTATCTCAGTCATGTTTTTTTTTTTTGTACGGTGTCTGGAAGTTTCATTCCAATAGTAGTAGCAT	Cuboid I
Connection staple	I-A-5[21]	ACCGCGCTATATGCCTTTTTTTTTTTTTTAAATATGCAACTAAAGTAGCTCAACATGTTT	Cuboid I
Connection staple	I-A-5[114]	TTGCTCCTTTTGAAACGAGTAGATTTAGTTTGACCATTATTTTTTTTTTTTCGACATTAGCCGTCCG	Cuboid I
Connection staple	I-A-5[130]	GGTCAATAACCTGTTTGATACATTTCGCAAATTTTTTTTTTTTTGCCCTCTCTTGGGCTT	Cuboid I
Connection staple	I-A-2[37]	TGACCTTCATCAAAGAAAGGCCGGAGTTTTTTTTTTTTGGATTCGTTCAGGTAT	Cuboid I
Connection staple	I-A-2[114]	TTTACGCGCCTCGACGTTTTTTTTTTTTTTAGAACCCTCATCTGCTCATTCAGT	Cuboid I
Connection staple	I-A-2[21]	CAATATGATATTCAACACAGTCAAATCACCATTTTTTTTTTTTTCGTCATCATCGTATTA	Cuboid I
Connection staple	I-A-2[50]	TAAGCAATAAAGCCTCAGAGCATAAAATTCAAAAGGGTGTTTTTTTTTTTTGGACGCAGATAGATCA	Cuboid I
Connection staple	I-A-2[101]	TACAGATGCCGCGACGTTTTTTTTTTTTATATTTTAAATGCACAAAGGCTATCAGGTCATTGCCTGA	Cuboid I
Connection staple	I-A-2[130]	GCGGTTAGACTCTGCCTTTTTTTTTTTTGCAAGGATAAAAATTTAAGCCTTTATTTCAAC	Cuboid I
Connection staple	I-B-16[21]	GGCAAAAGAATACACTTTTTTTTTTTTTGGCCTATTGTATTCCC	Cuboid I
Connection staple	I-B-16[37]	AACGGAATACCCACTAAAACGAAAGATTTTTTTTTTTTCGCGACAATCCGTTGG	Cuboid I
Connection staple	I-B-16[50]	GAGTTAAAGGCCGCGAAGGCACCAACTTTTTTTTTTTTGCGCTGTCCAACCATA	Cuboid I
Connection staple	I-B-16[101]	GAAGGAATGAGGACCGTTTTTTTTTTTTGAAGTTTCCATTAAACGGGTAAAATAATTTGTATCATCG	Cuboid I
Connection staple	I-B-16[114]	GACCCGCGTGTTGCGCTTTTTTTTTTTTACTTTTTCATGAGGAAAATACATACATAAAGGTGGC	Cuboid I
Connection staple	I-B-16[130]	GCGCCCCTTCCGGTCGTTTTTTTTTTTTGCTTTGAGGACTAAAGAGCAACGGCTACAGAG	Cuboid I
Connection staple	I-B-47[21]	TGTATACGTATCAAGGTTTTTTTTTTTTCCAGAAGGAGCGGAATGTAACAGTAC	Cuboid I
Connection staple	I-B-47[37]	GATGCAAACTGACATCTTTTTTTTTTTTTATCATCATATTCCAGATAGCCGAAC	Cuboid I
Connection staple	I-B-47[101]	TTGCACGTAAAACATTGTTTGGATTATTTTTTTTTTTTCAATGCTACGACGAAC	Cuboid I
Connection staple	I-B-47[50]	GTCTGGCACCAACTCGTTTTTTTTTTTTCTGATTATCAGATGATGGCAATTCATGAACGTTATTAAT	Cuboid I
Connection staple	I-B-47[88]	GACAACTCGTATTAAATCCTTTGCCCCAATATAATCCTGTTTTTTTTTTTTCGCATATCGGCCACCC	Cuboid I
Connection staple	I-B-47[114]	ATAAGAGCAAGAATACTTCTGAATAATGGAAGGGTTTTTTTTTTTTTTGTTAGCTGCCCAGGCA	Cuboid I
Connection staple	I-C-58[27]	CGAAATCGGCGTGCCGTAAATTTTTTTTTTTTGTGGACGTTCGGCTGC	Cuboid I
Connection staple	I-C-58[63]	CATTGCAACAGGAACGTGAACCATCATTTTTTTTTTTTGAGGGATAGGGAAGTA	Cuboid I
Connection staple	I-C-58[88]	ATATGTGGTATATTCCTTTTTTTTTTTTGCGATGGCCCACTAAAACGCTCATGG	Cuboid I
Connection staple	I-C-58[124]	GTCCCGATCCTTTGCCTTTTTTTTTTTTACTCCAACGTCGAAAGGAGC	Cuboid I
Connection staple	I-C-58[37]	GAGCCCCCGATTTCCCAAATCAAGTTTTTTGGGGTCGAGTTTTTTTTTTTTCGCTAGTGATTAAAAT	Cuboid I
Connection staple	I-C-58[101]	TGCGCCATCTAAACTCTTTTTTTTTTTTCAAAGGGCGAAAAACCGTCTATCAGGCAGTTTGGAACAA	Cuboid I
Connection staple	I-C-61[27]	GCCTCCGGGGGACGACTTTTTTTTTTTTCGTGCCAGCTATGGTGGTTC	Cuboid I
Connection staple	I-C-61[37]	GACATGGTGATCCCGGTTTTTTTTTTTTGCATTAATGAATCAAATATCAAACCC	Cuboid I
Connection staple	I-C-61[114]	GCAACAGTGCCACCTTTTCACCAGTGTTTTTTTTTTTTGGCGGTAGGCGAACCA	Cuboid I
Connection staple	I-C-61[124]	CGGAAGCATAAGACGGGCAATTTTTTTTTTTTCCGTAACAACTATCAA	Cuboid I
Connection staple	I-C-61[50]	AACTTCTCCGCCAACCTTTTTTTTTTTTGGCCAACGCGCGGTGCGCTCACTGCCCGCTTTCCAGTCG	Cuboid I
Connection staple	I-C-61[101]	CCCTTCACCGCCTGGCCCTGAGAGAGCAGGGTGGTTTTTTTTTTTTTTTTTTGGGCGTGAGTGTGAA	Cuboid I
Connection staple	I-D-23[21]	ATGAGCAGAATGGACCTTTTTTTTTTTTAACAGTGCCCGTATAA	Cuboid I
Connection staple	I-D-23[37]	GACCAGGTCAGGACCCTTTTTTTTTTTTACAGTTAATGCCCAATCAAAAATCAG	Cuboid I
Connection staple	I-D-23[50]	CGCGGACCACGAACGCTTTTTTTTTTTTCCTGCCTATTTCGGGTGTATCACCGT	Cuboid I
Connection staple	I-D-23[101]	AGCGTCATACATGTGAAACATGAAAGTATTAAGAGGCTGTTTTTTTTTTTTGCCATAAAGATGCGCT	Cuboid I
Connection staple	I-D-23[114]	CTGCGGAATCGTCATAAATATTCAGACTCCTCAAGATTTTTTTTTTTTGATAGCCCCATATTGG	Cuboid I
Connection staple	I-D-23[130]	CGGGGTTTTGCTCAGTGAAGGATTAGGATTAGTTTTTTTTTTTTATGCCACGCACCTCCT	Cuboid I
Connection staple	I-D-40[21]	TGCTGATGCAGTTATACAAATTCTTATTTTTTTTTTTTGATACCGGGCACTCGA	Cuboid I
Connection staple	I-D-40[37]	CTCGTTAGAATCATAGTATCATATGCTTTTTTTTTTTTGGAAGCCGGTTCCGCT	Cuboid I
Connection staple	I-D-40[101]	GATACTTGACAAGACGTTTTTTTTTTTTGGCGTTAAATAAGTTAATTTCATCTT	Cuboid I
Connection staple	I-D-40[50]	CATATTTAACAACATCATAATTACTAGAAAAAGCCTGTTTTTTTTTTTTTTCGCGATCGCCAGGAGT	Cuboid I
Connection staple	I-D-40[88]	GGAAGAATTTGGTCTGTTTTTTTTTTTTAATAAACACCGGAGCCAACATGTAATTTAGGCAGAGGCA	Cuboid I
Connection staple	I-D-40[124]	GGTTACCATTGTTTCGTTTTTTTTTTTTAATACCGACCGTGTGATAAATAACGCCAGAATCCTG	Cuboid I
Connection staple	II-E-5[63]	ACCCTAGCACTGGATGTTTTTTTTTTTTTATAACAGTTGATAGGAATTACGAGG	Cuboid II
Connection staple	II-E-5[88]	ACATAACGCCAAATCCCAATTCTGCGTTTTTTTTTTTTCACAGCCACTTGGTTT	Cuboid II
Connection staple	II-E-5[21]	GGCGCTCAAATCCTGCTTTTTTTTTTTTTAAATATGCAACTAAAGTAGCTCAACATGTTT	Cuboid II
Connection staple	II-E-5[37]	TATTTGCCTTTCAGTGTTTTTTTTTTTTGTACGGTGTCTGGAAGTTTCATTCCAATAGTAGTAGCAT	Cuboid II
Connection staple	II-E-5[114]	TTGCTCCTTTTGAAACGAGTAGATTTAGTTTGACCATTATTTTTTTTTTTTCAGTAGGTTCTGTGAC	Cuboid II
Connection staple	II-E-5[130]	GGTCAATAACCTGTTTGATACATTTCGCAAATTTTTTTTTTTTTACATTCACCATTAAGC	Cuboid II
Connection staple	II-E-2[37]	TGACCTTCATCAAAGAAAGGCCGGAGTTTTTTTTTTTTCGATCTCCAGGGGTGT	Cuboid II
Connection staple	II-E-2[114]	CGGAGCACGGGCGGGCTTTTTTTTTTTTTTAGAACCCTCATCTGCTCATTCAGT	Cuboid II
Connection staple	II-E-2[21]	CAATATGATATTCAACACAGTCAAATCACCATTTTTTTTTTTTTCGTCTGTCTCTCGATT	Cuboid II
Connection staple	II-E-2[50]	TAAGCAATAAAGCCTCAGAGCATAAAATTCAAAAGGGTGTTTTTTTTTTTTGCCGGCAATTTCTGAC	Cuboid II
Connection staple	II-E-2[101]	GTTAAGGGAGCTTGGCTTTTTTTTTTTTATATTTTAAATGCACAAAGGCTATCAGGTCATTGCCTGA	Cuboid II
Connection staple	II-E-2[130]	AACTCTCATAGGCTCGTTTTTTTTTTTTGCAAGGATAAAAATTTAAGCCTTTATTTCAAC	Cuboid II
Connection staple	II-F-16[21]	GGCAAAAGAATACACTTTTTTTTTTTTTGCAGTATTTCGATACA	Cuboid II
Connection staple	II-F-16[37]	AACGGAATACCCACTAAAACGAAAGATTTTTTTTTTTTCGTGAAATCGGTACTT	Cuboid II
Connection staple	II-F-16[50]	GAGTTAAAGGCCGCGAAGGCACCAACTTTTTTTTTTTTGGCAAGCAGGCGGCTC	Cuboid II
Connection staple	II-F-16[101]	CCGAATAAGGCTGCTCTTTTTTTTTTTTGAAGTTTCCATTAAACGGGTAAAATAATTTGTATCATCG	Cuboid II
Connection staple	II-F-16[114]	GGCAAGGGCCTGTACCTTTTTTTTTTTTACTTTTTCATGAGGAAAATACATACATAAAGGTGGC	Cuboid II
Connection staple	II-F-16[130]	AGGTCGTGCATAACTGTTTTTTTTTTTTGCTTTGAGGACTAAAGAGCAACGGCTACAGAG	Cuboid II
Connection staple	II-F-47[21]	GATATAAGTAAATGGGTTTTTTTTTTTTCCAGAAGGAGCGGAATGTAACAGTAC	Cuboid II
Connection staple	II-F-47[37]	CGAGGGGAGGATACGGTTTTTTTTTTTTTATCATCATATTCCAGATAGCCGAAC	Cuboid II
Connection staple	II-F-47[101]	TTGCACGTAAAACATTGTTTGGATTATTTTTTTTTTTTCGTCAGGAACAGCATA	Cuboid II
Connection staple	II-F-47[50]	ACAGCTCGTAATGGCCTTTTTTTTTTTTCTGATTATCAGATGATGGCAATTCATGAACGTTATTAAT	Cuboid II
Connection staple	II-F-47[88]	GACAACTCGTATTAAATCCTTTGCCCCAATATAATCCTGTTTTTTTTTTTTCCGAAGTGCAGCAGCG	Cuboid II
Connection staple	II-F-47[114]	ATAAGAGCAAGAATACTTCTGAATAATGGAAGGGTTTTTTTTTTTTTTGTCAGAGATTTAACCT	Cuboid II
Connection staple	II-A*-58[27]	CGAAATCGGCGTGCCGTAAATTTTTTTTTTTTAGGCATATAGCGCGGT	Cuboid II
Connection staple	II-A*-58[63]	CATTGCAACAGGAACGTGAACCATCATTTTTTTTTTTTCTGCTCTTAGGTCTCC	Cuboid II
Connection staple	II-A*-58[88]	TTTGCGGGGTCTTCGCTTTTTTTTTTTTGCGATGGCCCACTAAAACGCTCATGG	Cuboid II
Connection staple	II-A*-58[124]	AAGCCCAAGAGAGGGCTTTTTTTTTTTTACTCCAACGTCGAAAGGAGC	Cuboid II
Connection staple	II-A*-58[37]	GAGCCCCCGATTTCCCAAATCAAGTTTTTTGGGGTCGAGTTTTTTTTTTTTCATGACTGAGATAAGA	Cuboid II
Connection staple	II-A*-58[101]	CGGACGGCTAATGTCGTTTTTTTTTTTTCAAAGGGCGAAAAACCGTCTATCAGGCAGTTTGGAACAA	Cuboid II
Connection staple	II-A*-61[27]	TAATACGATGATGACGTTTTTTTTTTTTCGTGCCAGCTATGGTGGTTC	Cuboid II
Connection staple	II-A*-61[37]	ATACCTGAACGAATCCTTTTTTTTTTTTGCATTAATGAATCAAATATCAAACCC	Cuboid II
Connection staple	II-A*-61[114]	GCAACAGTGCCACCTTTTCACCAGTGTTTTTTTTTTTTCGTCGAGGCGCGTAAA	Cuboid II
Connection staple	II-A*-61[124]	CGGAAGCATAAGACGGGCAATTTTTTTTTTTTGGCAGAGTCTAACCGC	Cuboid II
Connection staple	II-A*-61[50]	TGATCTATCTGCGTCCTTTTTTTTTTTTGGCCAACGCGCGGTGCGCTCACTGCCCGCTTTCCAGTCG	Cuboid II
Connection staple	II-A*-61[101]	CCCTTCACCGCCTGGCCCTGAGAGAGCAGGGTGGTTTTTTTTTTTTTTTTTCGTCGCGGCATCTGTA	Cuboid II
Connection staple	II-B*-23[21]	GGGAATACAATAGGCCTTTTTTTTTTTTAACAGTGCCCGTATAA	Cuboid II
Connection staple	II-B*-23[37]	CCAACGGATTGTCGCGTTTTTTTTTTTTACAGTTAATGCCCAATCAAAAATCAG	Cuboid II
Connection staple	II-B*-23[50]	TATGGTTGGACAGCGCTTTTTTTTTTTTCCTGCCTATTTCGGGTGTATCACCGT	Cuboid II
Connection staple	II-B*-23[101]	AGCGTCATACATGTGAAACATGAAAGTATTAAGAGGCTGTTTTTTTTTTTTCGGTCCTCATTCCTTC	Cuboid II
Connection staple	II-B*-23[114]	CTGCGGAATCGTCATAAATATTCAGACTCCTCAAGATTTTTTTTTTTTGCGCAACACGCGGGTC	Cuboid II
Connection staple	II-B*-23[130]	CGGGGTTTTGCTCAGTGAAGGATTAGGATTAGTTTTTTTTTTTTCGACCGGAAGGGGCGC	Cuboid II
Connection staple	II-B*-40[21]	TGCTGATGCAGTTATACAAATTCTTATTTTTTTTTTTTCCTTGATACGTATACA	Cuboid II
Connection staple	II-B*-40[37]	CTCGTTAGAATCATAGTATCATATGCTTTTTTTTTTTTGATGTCAGTTTGCATC	Cuboid II
Connection staple	II-B*-40[101]	GTTCGTCGTAGCATTGTTTTTTTTTTTTGGCGTTAAATAAGTTAATTTCATCTT	Cuboid II
Connection staple	II-B*-40[50]	CATATTTAACAACATCATAATTACTAGAAAAAGCCTGTTTTTTTTTTTTTTCGAGTTGGTGCCAGAC	Cuboid II
Connection staple	II-B*-40[88]	GGGTGGCCGATATGCGTTTTTTTTTTTTAATAAACACCGGAGCCAACATGTAATTTAGGCAGAGGCA	Cuboid II
Connection staple	II-B*-40[124]	TGCCTGGGCAGCTAACTTTTTTTTTTTTAATACCGACCGTGTGATAAATAACGCCAGAATCCTG	Cuboid II
Connection staple	III-C*-5[63]	TACTTCCCTATCCCTCTTTTTTTTTTTTTATAACAGTTGATAGGAATTACGAGG	Cuboid III
Connection staple	III-C*-5[88]	ACATAACGCCAAATCCCAATTCTGCGTTTTTTTTTTTTGGAATATACCACATAT	Cuboid III
Connection staple	III-C*-5[21]	GCAGCCGAACGTCCACTTTTTTTTTTTTTAAATATGCAACTAAAGTAGCTCAACATGTTT	Cuboid III
Connection staple	III-C*-5[37]	ATTTTAATCACTAGCGTTTTTTTTTTTTGTACGGTGTCTGGAAGTTTCATTCCAATAGTAGTAGCAT	Cuboid III
Connection staple	III-C*-5[114]	TTGCTCCTTTTGAAACGAGTAGATTTAGTTTGACCATTATTTTTTTTTTTTGAGTTTAGATGGCGCA	Cuboid III
Connection staple	III-C*-5[130]	GGTCAATAACCTGTTTGATACATTTCGCAAATTTTTTTTTTTTTGGCAAAGGATCGGGAC	Cuboid III
Connection staple	III-C*-2[37]	TGACCTTCATCAAAGAAAGGCCGGAGTTTTTTTTTTTTCCGGGATCACCATGTC	Cuboid III
Connection staple	III-C*-2[114]	TGGTTCGCCTACCGCCTTTTTTTTTTTTTTAGAACCCTCATCTGCTCATTCAGT	Cuboid III
Connection staple	III-C*-2[21]	CAATATGATATTCAACACAGTCAAATCACCATTTTTTTTTTTTTGTCGTCCCCCGGAGGC	Cuboid III
Connection staple	III-C*-2[50]	TAAGCAATAAAGCCTCAGAGCATAAAATTCAAAAGGGTGTTTTTTTTTTTTGGTTGGCGGAGAAGTT	Cuboid III
Connection staple	III-C*-2[101]	TTCACACTCACGCCCATTTTTTTTTTTTATATTTTAAATGCACAAAGGCTATCAGGTCATTGCCTGA	Cuboid III
Connection staple	III-C*-2[130]	TTGATAGTTGTTACGGTTTTTTTTTTTTGCAAGGATAAAAATTTAAGCCTTTATTTCAAC	Cuboid III
Connection staple	III-G-16[21]	GGCAAAAGAATACACTTTTTTTTTTTTTCCGCGGCGTTATTACC	Cuboid III
Connection staple	III-G-16[37]	AACGGAATACCCACTAAAACGAAAGATTTTTTTTTTTTAATCGCTACCAGTGTA	Cuboid III
Connection staple	III-G-16[50]	GAGTTAAAGGCCGCGAAGGCACCAACTTTTTTTTTTTTCGCGCACATCGACCCT	Cuboid III
Connection staple	III-G-16[101]	AGAAGCTAGTGCGCTGTTTTTTTTTTTTGAAGTTTCCATTAAACGGGTAAAATAATTTGTATCATCG	Cuboid III
Connection staple	III-G-16[114]	CATATCCACCTGTGTGTTTTTTTTTTTTACTTTTTCATGAGGAAAATACATACATAAAGGTGGC	Cuboid III
Connection staple	III-G-16[130]	AATGTCTAGGCACACGTTTTTTTTTTTTGCTTTGAGGACTAAAGAGCAACGGCTACAGAG	Cuboid III
Connection staple	III-G-47[21]	GGAATCTTACATCAACTTTTTTTTTTTTCCAGAAGGAGCGGAATGTAACAGTAC	Cuboid III
Connection staple	III-G-47[37]	TAATTGGCCCACGACCTTTTTTTTTTTTTATCATCATATTCCAGATAGCCGAAC	Cuboid III
Connection staple	III-G-47[101]	TTGCACGTAAAACATTGTTTGGATTATTTTTTTTTTTTGTAGTCGGACACTACG	Cuboid III
Connection staple	III-G-47[50]	TCGGTCAGCCCTGCCGTTTTTTTTTTTTCTGATTATCAGATGATGGCAATTCATGAACGTTATTAAT	Cuboid III
Connection staple	III-G-47[88]	GACAACTCGTATTAAATCCTTTGCCCCAATATAATCCTGTTTTTTTTTTTTCCTAACAGTACAACAG	Cuboid III
Connection staple	III-G-47[114]	ATAAGAGCAAGAATACTTCTGAATAATGGAAGGGTTTTTTTTTTTTTTCTCAGACACACCAGAG	Cuboid III
Connection staple	III-H-58[27]	CGAAATCGGCGTGCCGTAAATTTTTTTTTTTTGATCGTGTATGCGCGA	Cuboid III
Connection staple	III-H-58[63]	CATTGCAACAGGAACGTGAACCATCATTTTTTTTTTTTCTACTAGGTGTACGAA	Cuboid III
Connection staple	III-H-58[88]	TGGCCTCTATTCAGCCTTTTTTTTTTTTGCGATGGCCCACTAAAACGCTCATGG	Cuboid III
Connection staple	III-H-58[124]	AAGGTTGACCATCACGTTTTTTTTTTTTACTCCAACGTCGAAAGGAGC	Cuboid III
Connection staple	III-H-58[37]	GAGCCCCCGATTTCCCAAATCAAGTTTTTTGGGGTCGAGTTTTTTTTTTTTGAAGGCGTCGGCAGTG	Cuboid III
Connection staple	III-H-58[101]	AGCTGATGCTTCGGGGTTTTTTTTTTTTCAAAGGGCGAAAAACCGTCTATCAGGCAGTTTGGAACAA	Cuboid III
Connection staple	III-H-61[27]	GCTGCGGCCCGACAGGTTTTTTTTTTTTCGTGCCAGCTATGGTGGTTC	Cuboid III
Connection staple	III-H-61[37]	GCCATACCCGTCACTCTTTTTTTTTTTTGCATTAATGAATCAAATATCAAACCC	Cuboid III
Connection staple	III-H-61[114]	GCAACAGTGCCACCTTTTCACCAGTGTTTTTTTTTTTTCGGGTTGCACAGTGAG	Cuboid III
Connection staple	III-H-61[124]	CGGAAGCATAAGACGGGCAATTTTTTTTTTTTCGACACGGCCTTGTAG	Cuboid III
Connection staple	III-H-61[50]	TAGACGCTAGAGAGCGTTTTTTTTTTTTGGCCAACGCGCGGTGCGCTCACTGCCCGCTTTCCAGTCG	Cuboid III
Connection staple	III-H-61[101]	CCCTTCACCGCCTGGCCCTGAGAGAGCAGGGTGGTTTTTTTTTTTTTTTTTCAGCCTGATTGCAGTT	Cuboid III
Connection staple	III-F*-23[21]	TGTATCGAAATACTGCTTTTTTTTTTTTAACAGTGCCCGTATAA	Cuboid III
Connection staple	III-F*-23[37]	AAGTACCGATTTCACGTTTTTTTTTTTTACAGTTAATGCCCAATCAAAAATCAG	Cuboid III
Connection staple	III-F*-23[50]	GAGCCGCCTGCTTGCCTTTTTTTTTTTTCCTGCCTATTTCGGGTGTATCACCGT	Cuboid III
Connection staple	III-F*-23[101]	AGCGTCATACATGTGAAACATGAAAGTATTAAGAGGCTGTTTTTTTTTTTTGAGCAGCCTTATTCGG	Cuboid III
Connection staple	III-F*-23[114]	CTGCGGAATCGTCATAAATATTCAGACTCCTCAAGATTTTTTTTTTTTGGTACAGGCCCTTGCC	Cuboid III
Connection staple	III-F*-23[130]	CGGGGTTTTGCTCAGTGAAGGATTAGGATTAGTTTTTTTTTTTTCAGTTATGCACGACCT	Cuboid III
Connection staple	III-F*-40[21]	TGCTGATGCAGTTATACAAATTCTTATTTTTTTTTTTTCCCATTTACTTATATC	Cuboid III
Connection staple	III-F*-40[37]	CTCGTTAGAATCATAGTATCATATGCTTTTTTTTTTTTCCGTATCCTCCCCTCG	Cuboid III
Connection staple	III-F*-40[101]	TATGCTGTTCCTGACGTTTTTTTTTTTTGGCGTTAAATAAGTTAATTTCATCTT	Cuboid III
Connection staple	III-F*-40[50]	CATATTTAACAACATCATAATTACTAGAAAAAGCCTGTTTTTTTTTTTTTTGGCCATTACGAGCTGT	Cuboid III
Connection staple	III-F*-40[88]	CGCTGCTGCACTTCGGTTTTTTTTTTTTAATAAACACCGGAGCCAACATGTAATTTAGGCAGAGGCA	Cuboid III
Connection staple	III-F*-40[124]	AGGTTAAATCTCTGACTTTTTTTTTTTTAATACCGACCGTGTGATAAATAACGCCAGAATCCTG	Cuboid III
Connection staple	IV-H*-5[63]	TTCGTACACCTAGTAGTTTTTTTTTTTTTATAACAGTTGATAGGAATTACGAGG	Cuboid IV
Connection staple	IV-H*-5[88]	ACATAACGCCAAATCCCAATTCTGCGTTTTTTTTTTTTGGCTGAATAGAGGCCA	Cuboid IV
Connection staple	IV-H*-5[21]	TCGCGCATACACGATCTTTTTTTTTTTTTAAATATGCAACTAAAGTAGCTCAACATGTTT	Cuboid IV
Connection staple	IV-H*-5[37]	CACTGCCGACGCCTTCTTTTTTTTTTTTGTACGGTGTCTGGAAGTTTCATTCCAATAGTAGTAGCAT	Cuboid IV
Connection staple	IV-H*-5[114]	TTGCTCCTTTTGAAACGAGTAGATTTAGTTTGACCATTATTTTTTTTTTTTCCCCGAAGCATCAGCT	Cuboid IV
Connection staple	IV-H*-5[130]	GGTCAATAACCTGTTTGATACATTTCGCAAATTTTTTTTTTTTTCGTGATGGTCAACCTT	Cuboid IV
Connection staple	IV-H*-2[37]	TGACCTTCATCAAAGAAAGGCCGGAGTTTTTTTTTTTTGAGTGACGGGTATGGC	Cuboid IV
Connection staple	IV-H*-2[114]	CTCACTGTGCAACCCGTTTTTTTTTTTTTTAGAACCCTCATCTGCTCATTCAGT	Cuboid IV
Connection staple	IV-H*-2[21]	CAATATGATATTCAACACAGTCAAATCACCATTTTTTTTTTTTTCCTGTCGGGCCGCAGC	Cuboid IV
Connection staple	IV-H*-2[50]	TAAGCAATAAAGCCTCAGAGCATAAAATTCAAAAGGGTGTTTTTTTTTTTTCGCTCTCTAGCGTCTA	Cuboid IV
Connection staple	IV-H*-2[101]	AACTGCAATCAGGCTGTTTTTTTTTTTTATATTTTAAATGCACAAAGGCTATCAGGTCATTGCCTGA	Cuboid IV
Connection staple	IV-H*-2[130]	CTACAAGGCCGTGTCGTTTTTTTTTTTTGCAAGGATAAAAATTTAAGCCTTTATTTCAAC	Cuboid IV
Connection staple	IV-D*-16[21]	GGCAAAAGAATACACTTTTTTTTTTTTTGGTCCATTCTGCTCAT	Cuboid IV
Connection staple	IV-D*-16[37]	AACGGAATACCCACTAAAACGAAAGATTTTTTTTTTTTGGGTCCTGACCTGGTC	Cuboid IV
Connection staple	IV-D*-16[50]	GAGTTAAAGGCCGCGAAGGCACCAACTTTTTTTTTTTTGCGTTCGTGGTCCGCG	Cuboid IV
Connection staple	IV-D*-16[101]	AGCGCATCTTTATGGCTTTTTTTTTTTTGAAGTTTCCATTAAACGGGTAAAATAATTTGTATCATCG	Cuboid IV
Connection staple	IV-D*-16[114]	CCAATATGGGGCTATCTTTTTTTTTTTTACTTTTTCATGAGGAAAATACATACATAAAGGTGGC	Cuboid IV
Connection staple	IV-D*-16[130]	AGGAGGTGCGTGGCATTTTTTTTTTTTTGCTTTGAGGACTAAAGAGCAACGGCTACAGAG	Cuboid IV
Connection staple	IV-D*-47[21]	TCGAGTGCCCGGTATCTTTTTTTTTTTTCCAGAAGGAGCGGAATGTAACAGTAC	Cuboid IV
Connection staple	IV-D*-47[37]	AGCGGAACCGGCTTCCTTTTTTTTTTTTTATCATCATATTCCAGATAGCCGAAC	Cuboid IV
Connection staple	IV-D*-47[101]	TTGCACGTAAAACATTGTTTGGATTATTTTTTTTTTTTCGTCTTGTCAAGTATC	Cuboid IV
Connection staple	IV-D*-47[50]	ACTCCTGGCGATCGCGTTTTTTTTTTTTCTGATTATCAGATGATGGCAATTCATGAACGTTATTAAT	Cuboid IV
Connection staple	IV-D*-47[88]	GACAACTCGTATTAAATCCTTTGCCCCAATATAATCCTGTTTTTTTTTTTTCAGACCAAATTCTTCC	Cuboid IV
Connection staple	IV-D*-47[114]	ATAAGAGCAAGAATACTTCTGAATAATGGAAGGGTTTTTTTTTTTTTTCGAAACAATGGTAACC	Cuboid IV
Connection staple	IV-E*-58[27]	CGAAATCGGCGTGCCGTAAATTTTTTTTTTTTGCAGGATTTGAGCGCC	Cuboid IV
Connection staple	IV-E*-58[63]	CATTGCAACAGGAACGTGAACCATCATTTTTTTTTTTTCATCCAGTGCTAGGGT	Cuboid IV
Connection staple	IV-E*-58[88]	AAACCAAGTGGCTGTGTTTTTTTTTTTTGCGATGGCCCACTAAAACGCTCATGG	Cuboid IV
Connection staple	IV-E*-58[124]	GCTTAATGGTGAATGTTTTTTTTTTTTTACTCCAACGTCGAAAGGAGC	Cuboid IV
Connection staple	IV-E*-58[37]	GAGCCCCCGATTTCCCAAATCAAGTTTTTTGGGGTCGAGTTTTTTTTTTTTCACTGAAAGGCAAATA	Cuboid IV
Connection staple	IV-E*-58[101]	GTCACAGAACCTACTGTTTTTTTTTTTTCAAAGGGCGAAAAACCGTCTATCAGGCAGTTTGGAACAA	Cuboid IV
Connection staple	IV-E*-61[27]	AATCGAGAGACAGACGTTTTTTTTTTTTCGTGCCAGCTATGGTGGTTC	Cuboid IV
Connection staple	IV-E*-61[37]	ACACCCCTGGAGATCGTTTTTTTTTTTTGCATTAATGAATCAAATATCAAACCC	Cuboid IV
Connection staple	IV-E*-61[114]	GCAACAGTGCCACCTTTTCACCAGTGTTTTTTTTTTTTTCCCGCCCGTGCTCCG	Cuboid IV
Connection staple	IV-E*-61[124]	CGGAAGCATAAGACGGGCAATTTTTTTTTTTTCGAGCCTATGAGAGTT	Cuboid IV
Connection staple	IV-E*-61[50]	GTCAGAAATTGCCGGCTTTTTTTTTTTTGGCCAACGCGCGGTGCGCTCACTGCCCGCTTTCCAGTCG	Cuboid IV
Connection staple	IV-E*-61[101]	CCCTTCACCGCCTGGCCCTGAGAGAGCAGGGTGGTTTTTTTTTTTTTTTTGGCCAAGCTCCCTTAAC	Cuboid IV
Connection staple	IV-G*-23[21]	GGTAATAACGCCGCGGTTTTTTTTTTTTAACAGTGCCCGTATAA	Cuboid IV
Connection staple	IV-G*-23[37]	TACACTGGTAGCGATTTTTTTTTTTTTTACAGTTAATGCCCAATCAAAAATCAG	Cuboid IV
Connection staple	IV-G*-23[50]	AGGGTCGATGTGCGCGTTTTTTTTTTTTCCTGCCTATTTCGGGTGTATCACCGT	Cuboid IV
Connection staple	IV-G*-23[101]	AGCGTCATACATGTGAAACATGAAAGTATTAAGAGGCTGTTTTTTTTTTTTCAGCGCACTAGCTTCT	Cuboid IV
Connection staple	IV-G*-23[114]	CTGCGGAATCGTCATAAATATTCAGACTCCTCAAGATTTTTTTTTTTTCACACAGGTGGATATG	Cuboid IV
Connection staple	IV-G*-23[130]	CGGGGTTTTGCTCAGTGAAGGATTAGGATTAGTTTTTTTTTTTTCGTGTGCCTAGACATT	Cuboid IV
Connection staple	IV-G*-40[21]	TGCTGATGCAGTTATACAAATTCTTATTTTTTTTTTTTGTTGATGTAAGATTCC	Cuboid IV
Connection staple	IV-G*-40[37]	CTCGTTAGAATCATAGTATCATATGCTTTTTTTTTTTTGGTCGTGGGCCAATTA	Cuboid IV
Connection staple	IV-G*-40[101]	CGTAGTGTCCGACTACTTTTTTTTTTTTGGCGTTAAATAAGTTAATTTCATCTT	Cuboid IV
Connection staple	IV-G*-40[50]	CATATTTAACAACATCATAATTACTAGAAAAAGCCTGTTTTTTTTTTTTTTCGGCAGGGCTGACCGA	Cuboid IV
Connection staple	IV-G*-40[88]	CTGTTGTACTGTTAGGTTTTTTTTTTTTAATAAACACCGGAGCCAACATGTAATTTAGGCAGAGGCA	Cuboid IV
Connection staple	IV-G*-40[124]	CTCTGGTGTGTCTGAGTTTTTTTTTTTTAATACCGACCGTGTGATAAATAACGCCAGAATCCTG	Cuboid IV

## Sheet: Origami Cuboid Blockers
Strand and sequence lists for 3D origami cuboid_Blockers
Strand type	Strand name (cuboid-blocker set-number)	Sequence	Used in
Blocker	I-A’-1	AGGCATATAGCGCGGT	Block sticky face A
Blocker	I-A’-2	CATGACTGAGATAAGA	Block sticky face A
Blocker	I-A’-3	CTGCTCTTAGGTCTCC	Block sticky face A
Blocker	I-A’-4	TTTGCGGGGTCTTCGC	Block sticky face A
Blocker	I-A’-5	CGGACGGCTAATGTCG	Block sticky face A
Blocker	I-A’-6	AAGCCCAAGAGAGGGC	Block sticky face A
Blocker	I-A’-7	TAATACGATGATGACG	Block sticky face A
Blocker	I-A’-8	ATACCTGAACGAATCC	Block sticky face A
Blocker	I-A’-9	TGATCTATCTGCGTCC	Block sticky face A
Blocker	I-A’-10	CGTCGCGGCATCTGTA	Block sticky face A
Blocker	I-A’-11	CGTCGAGGCGCGTAAA	Block sticky face A
Blocker	I-A’-12	GGCAGAGTCTAACCGC	Block sticky face A
Blocker	I-B’-1	GGGAATACAATAGGCC	Block sticky face B
Blocker	I-B’-2	CCAACGGATTGTCGCG	Block sticky face B
Blocker	I-B’-3	TATGGTTGGACAGCGC	Block sticky face B
Blocker	I-B’-4	CGGTCCTCATTCCTTC	Block sticky face B
Blocker	I-B’-5	GCGCAACACGCGGGTC	Block sticky face B
Blocker	I-B’-6	CGACCGGAAGGGGCGC	Block sticky face B
Blocker	I-B’-7	CCTTGATACGTATACA	Block sticky face B
Blocker	I-B’-8	GATGTCAGTTTGCATC	Block sticky face B
Blocker	I-B’-9	CGAGTTGGTGCCAGAC	Block sticky face B
Blocker	I-B’-10	GGGTGGCCGATATGCG	Block sticky face B
Blocker	I-B’-11	GTTCGTCGTAGCATTG	Block sticky face B
Blocker	I-B’-12	TGCCTGGGCAGCTAAC	Block sticky face B
Blocker	I-C’-1	GCAGCCGAACGTCCAC	Block sticky face C
Blocker	I-C’-2	ATTTTAATCACTAGCG	Block sticky face C
Blocker	I-C’-3	TACTTCCCTATCCCTC	Block sticky face C
Blocker	I-C’-4	GGAATATACCACATAT	Block sticky face C
Blocker	I-C’-5	GAGTTTAGATGGCGCA	Block sticky face C
Blocker	I-C’-6	GGCAAAGGATCGGGAC	Block sticky face C
Blocker	I-C’-7	GTCGTCCCCCGGAGGC	Block sticky face C
Blocker	I-C’-8	CCGGGATCACCATGTC	Block sticky face C
Blocker	I-C’-9	GGTTGGCGGAGAAGTT	Block sticky face C
Blocker	I-C’-10	TTCACACTCACGCCCA	Block sticky face C
Blocker	I-C’-11	TTGATAGTTGTTACGG	Block sticky face C
Blocker	I-C’-12	TGGTTCGCCTACCGCC	Block sticky face C
Blocker	I-D’-1	GGTCCATTCTGCTCAT	Block sticky face D
Blocker	I-D’-2	GGGTCCTGACCTGGTC	Block sticky face D
Blocker	I-D’-3	GCGTTCGTGGTCCGCG	Block sticky face D
Blocker	I-D’-4	AGCGCATCTTTATGGC	Block sticky face D
Blocker	I-D’-5	CCAATATGGGGCTATC	Block sticky face D
Blocker	I-D’-6	AGGAGGTGCGTGGCAT	Block sticky face D
Blocker	I-D’-7	TCGAGTGCCCGGTATC	Block sticky face D
Blocker	I-D’-8	AGCGGAACCGGCTTCC	Block sticky face D
Blocker	I-D’-9	ACTCCTGGCGATCGCG	Block sticky face D
Blocker	I-D’-10	CAGACCAAATTCTTCC	Block sticky face D
Blocker	I-D’-11	CGTCTTGTCAAGTATC	Block sticky face D
Blocker	I-D’-12	CGAAACAATGGTAACC	Block sticky face D
Blocker	II-E’-1	GCAGGATTTGAGCGCC	Block sticky face E
Blocker	II-E’-2	CACTGAAAGGCAAATA	Block sticky face E
Blocker	II-E’-3	CATCCAGTGCTAGGGT	Block sticky face E
Blocker	II-E’-4	AAACCAAGTGGCTGTG	Block sticky face E
Blocker	II-E’-5	GTCACAGAACCTACTG	Block sticky face E
Blocker	II-E’-6	GCTTAATGGTGAATGT	Block sticky face E
Blocker	II-E’-7	AATCGAGAGACAGACG	Block sticky face E
Blocker	II-E’-8	ACACCCCTGGAGATCG	Block sticky face E
Blocker	II-E’-9	GTCAGAAATTGCCGGC	Block sticky face E
Blocker	II-E’-10	GCCAAGCTCCCTTAAC	Block sticky face E
Blocker	II-E’-11	TCCCGCCCGTGCTCCG	Block sticky face E
Blocker	II-E’-12	CGAGCCTATGAGAGTT	Block sticky face E
Blocker	II-F’-1	TGTATCGAAATACTGC	Block sticky face F
Blocker	II-F’-2	AAGTACCGATTTCACG	Block sticky face F
Blocker	II-F’-3	GAGCCGCCTGCTTGCC	Block sticky face F
Blocker	II-F’-4	GAGCAGCCTTATTCGG	Block sticky face F
Blocker	II-F’-5	GGTACAGGCCCTTGCC	Block sticky face F
Blocker	II-F’-6	CAGTTATGCACGACCT	Block sticky face F
Blocker	II-F’-7	CCCATTTACTTATATC	Block sticky face F
Blocker	II-F’-8	CCGTATCCTCCCCTCG	Block sticky face F
Blocker	II-F’-9	GGCCATTACGAGCTGT	Block sticky face F
Blocker	II-F’-10	CGCTGCTGCACTTCGG	Block sticky face F
Blocker	II-F’-11	TATGCTGTTCCTGACG	Block sticky face F
Blocker	II-F’-12	AGGTTAAATCTCTGAC	Block sticky face F
Blocker	II-+A'-1	ACCGCGCTATATGCCT	Block sticky face A*
Blocker	II-+A'-2	TCTTATCTCAGTCATG	Block sticky face A*
Blocker	II-+A'-3	GGAGACCTAAGAGCAG	Block sticky face A*
Blocker	II-+A'-4	GCGAAGACCCCGCAAA	Block sticky face A*
Blocker	II-+A'-5	CGACATTAGCCGTCCG	Block sticky face A*
Blocker	II-+A'-6	GCCCTCTCTTGGGCTT	Block sticky face A*
Blocker	II-+A'-7	CGTCATCATCGTATTA	Block sticky face A*
Blocker	II-+A'-8	GGATTCGTTCAGGTAT	Block sticky face A*
Blocker	II-+A'-9	GGACGCAGATAGATCA	Block sticky face A*
Blocker	II-+A'-10	TACAGATGCCGCGACG	Block sticky face A*
Blocker	II-+A'-11	TTTACGCGCCTCGACG	Block sticky face A*
Blocker	II-+A'-12	GCGGTTAGACTCTGCC	Block sticky face A*
Blocker	II-+B’-1	GGCCTATTGTATTCCC	Block sticky face B*
Blocker	II-+B’-2	CGCGACAATCCGTTGG	Block sticky face B*
Blocker	II-+B’-3	GCGCTGTCCAACCATA	Block sticky face B*
Blocker	II-+B’-4	GAAGGAATGAGGACCG	Block sticky face B*
Blocker	II-+B’-5	GACCCGCGTGTTGCGC	Block sticky face B*
Blocker	II-+B’-6	GCGCCCCTTCCGGTCG	Block sticky face B*
Blocker	II-+B’-7	TGTATACGTATCAAGG	Block sticky face B*
Blocker	II-+B’-8	GATGCAAACTGACATC	Block sticky face B*
Blocker	II-+B’-9	GTCTGGCACCAACTCG	Block sticky face B*
Blocker	II-+B’-10	CGCATATCGGCCACCC	Block sticky face B*
Blocker	II-+B’-11	CAATGCTACGACGAAC	Block sticky face B*
Blocker	II-+B’-12	GTTAGCTGCCCAGGCA	Block sticky face B*
Blocker	III-+C’-1	GTGGACGTTCGGCTGC	Block sticky face C*
Blocker	III-+C’-2	CGCTAGTGATTAAAAT	Block sticky face C*
Blocker	III-+C’-3	GAGGGATAGGGAAGTA	Block sticky face C*
Blocker	III-+C’-4	ATATGTGGTATATTCC	Block sticky face C*
Blocker	III-+C’-5	TGCGCCATCTAAACTC	Block sticky face C*
Blocker	III-+C’-6	GTCCCGATCCTTTGCC	Block sticky face C*
Blocker	III-+C’-7	GCCTCCGGGGGACGAC	Block sticky face C*
Blocker	III-+C’-8	GACATGGTGATCCCGG	Block sticky face C*
Blocker	III-+C’-9	AACTTCTCCGCCAACC	Block sticky face C*
Blocker	III-+C’-10	TGGGCGTGAGTGTGAA	Block sticky face C*
Blocker	III-+C’-11	GGCGGTAGGCGAACCA	Block sticky face C*
Blocker	III-+C’-12	CCGTAACAACTATCAA	Block sticky face C*
Blocker	III-G’-1	GGTAATAACGCCGCGG	Block sticky face G
Blocker	III-G’-2	TACACTGGTAGCGATT	Block sticky face G
Blocker	III-G’-3	AGGGTCGATGTGCGCG	Block sticky face G
Blocker	III-G’-4	CAGCGCACTAGCTTCT	Block sticky face G
Blocker	III-G’-5	CACACAGGTGGATATG	Block sticky face G
Blocker	III-G’-6	CGTGTGCCTAGACATT	Block sticky face G
Blocker	III-G’-7	GTTGATGTAAGATTCC	Block sticky face G
Blocker	III-G’-8	GGTCGTGGGCCAATTA	Block sticky face G
Blocker	III-G’-9	CGGCAGGGCTGACCGA	Block sticky face G
Blocker	III-G’-10	CTGTTGTACTGTTAGG	Block sticky face G
Blocker	III-G’-11	CGTAGTGTCCGACTAC	Block sticky face G
Blocker	III-G’-12	CTCTGGTGTGTCTGAG	Block sticky face G
Blocker	III-H’-1	TCGCGCATACACGATC	Block sticky face H
Blocker	III-H’-2	CACTGCCGACGCCTTC	Block sticky face H
Blocker	III-H’-3	TTCGTACACCTAGTAG	Block sticky face H
Blocker	III-H’-4	GGCTGAATAGAGGCCA	Block sticky face H
Blocker	III-H’-5	CCCCGAAGCATCAGCT	Block sticky face H
Blocker	III-H’-6	CGTGATGGTCAACCTT	Block sticky face H
Blocker	III-H’-7	CCTGTCGGGCCGCAGC	Block sticky face H
Blocker	III-H’-8	GAGTGACGGGTATGGC	Block sticky face H
Blocker	III-H’-9	CGCTCTCTAGCGTCTA	Block sticky face H
Blocker	III-H’-10	AACTGCAATCAGGCTG	Block sticky face H
Blocker	III-H’-11	CTCACTGTGCAACCCG	Block sticky face H
Blocker	III-H’-12	CTACAAGGCCGTGTCG	Block sticky face H
Blocker	III-+F’-1	GCAGTATTTCGATACA	Block sticky face F*
Blocker	III-+F’-2	CGTGAAATCGGTACTT	Block sticky face F*
Blocker	III-+F’-3	GGCAAGCAGGCGGCTC	Block sticky face F*
Blocker	III-+F’-4	CCGAATAAGGCTGCTC	Block sticky face F*
Blocker	III-+F’-5	GGCAAGGGCCTGTACC	Block sticky face F*
Blocker	III-+F’-6	AGGTCGTGCATAACTG	Block sticky face F*
Blocker	III-+F’-7	GATATAAGTAAATGGG	Block sticky face F*
Blocker	III-+F’-8	CGAGGGGAGGATACGG	Block sticky face F*
Blocker	III-+F’-9	ACAGCTCGTAATGGCC	Block sticky face F*
Blocker	III-+F’-10	CCGAAGTGCAGCAGCG	Block sticky face F*
Blocker	III-+F’-11	CGTCAGGAACAGCATA	Block sticky face F*
Blocker	III-+F’-12	GTCAGAGATTTAACCT	Block sticky face F*
Blocker	IV-+H’-1	GATCGTGTATGCGCGA	Block sticky face H*
Blocker	IV-+H’-2	CTACTAGGTGTACGAA	Block sticky face H*
Blocker	IV-+H’-3	GAAGGCGTCGGCAGTG	Block sticky face H*
Blocker	IV-+H’-4	AGCTGATGCTTCGGGG	Block sticky face H*
Blocker	IV-+H’-5	TGGCCTCTATTCAGCC	Block sticky face H*
Blocker	IV-+H’-6	AAGGTTGACCATCACG	Block sticky face H*
Blocker	IV-+H’-7	GCTGCGGCCCGACAGG	Block sticky face H*
Blocker	IV-+H’-8	GCCATACCCGTCACTC	Block sticky face H*
Blocker	IV-+H’-9	TAGACGCTAGAGAGCG	Block sticky face H*
Blocker	IV-+H’-10	CAGCCTGATTGCAGTT	Block sticky face H*
Blocker	IV-+H’-11	CGGGTTGCACAGTGAG	Block sticky face H*
Blocker	IV-+H’-12	CGACACGGCCTTGTAG	Block sticky face H*
Blocker	IV-+D’-1	ATGAGCAGAATGGACC	Block sticky face D*
Blocker	IV-+D’-2	GACCAGGTCAGGACCC	Block sticky face D*
Blocker	IV-+D’-3	CGCGGACCACGAACGC	Block sticky face D*
Blocker	IV-+D’-4	GCCATAAAGATGCGCT	Block sticky face D*
Blocker	IV-+D’-5	GATAGCCCCATATTGG	Block sticky face D*
Blocker	IV-+D’-6	ATGCCACGCACCTCCT	Block sticky face D*
Blocker	IV-+D’-7	GATACCGGGCACTCGA	Block sticky face D*
Blocker	IV-+D’-8	GGAAGCCGGTTCCGCT	Block sticky face D*
Blocker	IV-+D’-9	CGCGATCGCCAGGAGT	Block sticky face D*
Blocker	IV-+D’-10	GGAAGAATTTGGTCTG	Block sticky face D*
Blocker	IV-+D’-11	GATACTTGACAAGACG	Block sticky face D*
Blocker	IV-+D’-12	GGTTACCATTGTTTCG	Block sticky face D*
Blocker	IV-+E’-1	GGCGCTCAAATCCTGC	Block sticky face E*
Blocker	IV-+E’-2	TATTTGCCTTTCAGTG	Block sticky face E*
Blocker	IV-+E’-3	ACCCTAGCACTGGATG	Block sticky face E*
Blocker	IV-+E’-4	CACAGCCACTTGGTTT	Block sticky face E*
Blocker	IV-+E’-5	CAGTAGGTTCTGTGAC	Block sticky face E*
Blocker	IV-+E’-6	ACATTCACCATTAAGC	Block sticky face E*
Blocker	IV-+E’-7	CGTCTGTCTCTCGATT	Block sticky face E*
Blocker	IV-+E’-8	CGATCTCCAGGGGTGT	Block sticky face E*
Blocker	IV-+E’-9	GCCGGCAATTTCTGAC	Block sticky face E*
Blocker	IV-+E’-10	GTTAAGGGAGCTTGGC	Block sticky face E*
Blocker	IV-+E’-11	CGGAGCACGGGCGGGC	Block sticky face E*
Blocker	IV-+E’-12	AACTCTCATAGGCTCG	Block sticky face E*
Blocker	IV-+G’-1	CCGCGGCGTTATTACC	Block sticky face G*
Blocker	IV-+G’-2	AATCGCTACCAGTGTA	Block sticky face G*
Blocker	IV-+G’-3	CGCGCACATCGACCCT	Block sticky face G*
Blocker	IV-+G’-4	AGAAGCTAGTGCGCTG	Block sticky face G*
Blocker	IV-+G’-5	CATATCCACCTGTGTG	Block sticky face G*
Blocker	IV-+G’-6	AATGTCTAGGCACACG	Block sticky face G*
Blocker	IV-+G’-7	GGAATCTTACATCAAC	Block sticky face G*
Blocker	IV-+G’-8	TAATTGGCCCACGACC	Block sticky face G*
Blocker	IV-+G’-9	TCGGTCAGCCCTGCCG	Block sticky face G*
Blocker	IV-+G’-10	CCTAACAGTACAACAG	Block sticky face G*
Blocker	IV-+G’-11	GTAGTCGGACACTACG	Block sticky face G*
Blocker	IV-+G’-12	CTCAGACACACCAGAG	Block sticky face G*

## Sheet: SST Rectangle Core Strands
Strand and sequence lists for SST rectangle_Core tiles
Strand type	Strand name (row-column)	Sequence	Used in
Tile	1-1	ACTAAGCACTTTTTTTTTTTT	Core tiles
Tile	1-2	TGTATAGTATCCAGCAGCTTA	Core tiles
Tile	1-3	CATCGTTACCGAGATTGATGG	Core tiles
Tile	1-4	GGACTAGACCGTTAACCAGTT	Core tiles
Tile	1-5	AATTCAAGCGTAGCCATCCTC	Core tiles
Tile	1-6	TGGAGTTTCACCTGATGTTCG	Core tiles
Tile	1-7	TCGTCGGTCAGAAAGACACCG	Core tiles
Tile	1-8	TGTGGAAGTCTCTTCAAAGGC	Core tiles
Tile	1-9	CTGCGGCATGGTCACTGCCTG	Core tiles
Tile	1-10	GACCGCAGACGTGCATTGCGG	Core tiles
Tile	1-11	AATGGTCCCTCAGCCGGTGCT	Core tiles
Tile	1-12	AATTCGTTGGTATTGTTGAGG	Core tiles
Tile	1-13	GAGCTGATCTGCAGAGTACGC	Core tiles
Tile	1-14	GGGTCCCGGGATATTGATGCA	Core tiles
Tile	1-15	TACGTTGCTGAGCTCTATTTA	Core tiles
Tile	2-1	AGTGCTTAGTTAAGCTGCTGGGCCTGCTGGATCGGCATGTAG	Core tiles
Tile	2-2	ATACTATACACCATCAATCTCAGAAAGACTTTGACGATACTC	Core tiles
Tile	2-3	GGTAACGATGAACTGGTTAACTCGCGCGAGCGACCCTCAGTG	Core tiles
Tile	2-4	GGTCTAGTCCGAGGATGGCTAACTATTATTTATGGACCGAAA	Core tiles
Tile	2-5	CGCTTGAATTCGAACATCAGGGTATGCTCCCTACTGAAATAG	Core tiles
Tile	2-6	TGAAACTCCACGGTGTCTTTCCCTCAGCTTTATAGGAGTAAG	Core tiles
Tile	2-7	TGACCGACGAGCCTTTGAAGACACAAGTGTCTTAGAGCCGAC	Core tiles
Tile	2-8	GACTTCCACACAGGCAGTGACGCACGGTTAGATCGAGGCTAC	Core tiles
Tile	2-9	CATGCCGCAGCCGCAATGCACCATATTCACACTCAATCCGAC	Core tiles
Tile	2-10	GTCTGCGGTCAGCACCGGCTGAGGACTAAGGGCGCCTGCCGG	Core tiles
Tile	2-11	AGGGACCATTCCTCAACAATACAATCACCATAGATTGTATGT	Core tiles
Tile	2-12	CCAACGAATTGCGTACTCTGCGTGTGCTTTACTATCTTTACA	Core tiles
Tile	2-13	AGATCAGCTCTGCATCAATATTTATCATGTGGACGCTGGGAC	Core tiles
Tile	2-14	CCCGGGACCCTAAATAGAGCTATGACATACAGATCCTGGAGA	Core tiles
Tile	2-15	CAGCAACGTATTTTTTTTTTTCCGGCCCAACTTTTTTTTTTT	Core tiles
Tile	3-1	TCCAGCAGGCTTTTTTTTTTTTACCGTTTGTTTTTTTTTTTT	Core tiles
Tile	3-2	AAGTCTTTCTCTACATGCCGACTTTAACCTAGATGCTCATTC	Core tiles
Tile	3-3	GCTCGCGCGAGAGTATCGTCATGCTTAATACGAATCCTGACT	Core tiles
Tile	3-4	AAATAATAGTCACTGAGGGTCTTCCCATCAAGTGGTTTGCCA	Core tiles
Tile	3-5	GGGAGCATACTTTCGGTCCATTCCCGTACAGAGGTACGAGGT	Core tiles
Tile	3-6	AAAGCTGAGGCTATTTCAGTATAGCCATACTCGAAGGTCTTA	Core tiles
Tile	3-7	GACACTTGTGCTTACTCCTATACTGAGGCTACAATATACGCC	Core tiles
Tile	3-8	CTAACCGTGCGTCGGCTCTAACAATGTGCAAGAGCTTAAAGT	Core tiles
Tile	3-9	TGTGAATATGGTAGCCTCGATAGATTAAAGGGCCAAGCCGAG	Core tiles
Tile	3-10	CCTTAGTCCTGTCGGATTGAGCAAACCCGCGCAAGGAGTAAG	Core tiles
Tile	3-11	ATGGTGATTGCCGGCAGGCGCAATTATCAGGAGCGTCCAGTT	Core tiles
Tile	3-12	TAAAGCACACACATACAATCTGGTCAACTCATCCGACCCTGG	Core tiles
Tile	3-13	CACATGATAATGTAAAGATAGTGTCGCTGCTGCCAGGGACCC	Core tiles
Tile	3-14	TGTATGTCATGTCCCAGCGTCAGCAGATCGTATGGTCAAATT	Core tiles
Tile	3-15	GTTGGGCCGGTCTCCAGGATCGACCTCAGGCAACCAGCCACG	Core tiles
Tile	4-1	ACAAACGGTAGAATGAGCATCCAGGGCGTGAGCCCTTGAGTT	Core tiles
Tile	4-2	TAGGTTAAAGAGTCAGGATTCAGACATAGCGTCCGCGATCAG	Core tiles
Tile	4-3	GTATTAAGCATGGCAAACCACGCCAGTATGTAAATCCCGGGC	Core tiles
Tile	4-4	TTGATGGGAAACCTCGTACCTCGGCTCGGCCCAGTGGTCAAG	Core tiles
Tile	4-5	CTGTACGGGATAAGACCTTCGGTGGTAGCCCACCACTCGCCT	Core tiles
Tile	4-6	AGTATGGCTAGGCGTATATTGCCCGACCACTTTGTTGGGATT	Core tiles
Tile	4-7	TAGCCTCAGTACTTTAAGCTCGTATCCACCACGGGAAAGAAA	Core tiles
Tile	4-8	TTGCACATTGCTCGGCTTGGCGAAGTAAGAGCTGCTCCCATC	Core tiles
Tile	4-9	CCTTTAATCTCTTACTCCTTGAGTGCATTAATGCGTTAGGTC	Core tiles
Tile	4-10	CGCGGGTTTGAACTGGACGCTGTTGTAAGCCCGGAACATAAG	Core tiles
Tile	4-11	CCTGATAATTCCAGGGTCGGACCAGCCTAAGTTGGGCGGTAC	Core tiles
Tile	4-12	TGAGTTGACCGGGTCCCTGGCAGATGATCAGACAGATCCCTA	Core tiles
Tile	4-13	AGCAGCGACAAATTTGACCATGAGGAGCTCGATCTGACCAGG	Core tiles
Tile	4-14	ACGATCTGCTCGTGGCTGGTTCCTGAATACGCATACTCGATC	Core tiles
Tile	4-15	GCCTGAGGTCTTTTTTTTTTTACGTTGACTTTTTTTTTTTTT	Core tiles
Tile	5-1	TCACGCCCTGTTTTTTTTTTTCCTACACTCATTTTTTTTTTT	Core tiles
Tile	5-2	CGCTATGTCTAACTCAAGGGCCAGTTACGTAAATCCGCGCAA	Core tiles
Tile	5-3	ACATACTGGCCTGATCGCGGACCATAGACCATCGGACCCGCA	Core tiles
Tile	5-4	GGCCGAGCCGGCCCGGGATTTATTCCTGCTGCTCAGATCAGA	Core tiles
Tile	5-5	GGGCTACCACCTTGACCACTGCTTAGATTTATGTGTTCGTAC	Core tiles
Tile	5-6	AGTGGTCGGGAGGCGAGTGGTATGAGTGGCACATCGCATTTA	Core tiles
Tile	5-7	TGGTGGATACAATCCCAACAAACTGTAGTCAATTGGCGCGAG	Core tiles
Tile	5-8	CTCTTACTTCTTTCTTTCCCGCGGTGCCACCGAATCCTAACG	Core tiles
Tile	5-9	TTAATGCACTGATGGGAGCAGAAGGGCGTCCGGGCGTGCCAA	Core tiles
Tile	5-10	GGCTTACAACGACCTAACGCATGATATCTTCGTTGGAAGTGG	Core tiles
Tile	5-11	CTTAGGCTGGCTTATGTTCCGGGAAGTAGCTTCGTGATTCTC	Core tiles
Tile	5-12	CTGATCATCTGTACCGCCCAACCTGTGTCAGTCACCTGATTC	Core tiles
Tile	5-13	CGAGCTCCTCTAGGGATCTGTATAGAACCCTATCGTAAGGAG	Core tiles
Tile	5-14	CGTATTCAGGCCTGGTCAGATAACTGATATCAACATAGCCAC	Core tiles
Tile	5-15	AAGTCAACGTGATCGAGTATGACAGGGTAAGAGTCCTCAGCT	Core tiles
Tile	6-1	TGAGTGTAGGTTGCGCGGATTGACCCATGTGCGCACGACTCC	Core tiles
Tile	6-2	TACGTAACTGTGCGGGTCCGATCCCGTCTGAGTCTATTCATC	Core tiles
Tile	6-3	TGGTCTATGGTCTGATCTGAGAGTGCACTTCAAGCAAAGTTG	Core tiles
Tile	6-4	CAGCAGGAATGTACGAACACATAGTGACACGGTGCGGAGCGT	Core tiles
Tile	6-5	TAAATCTAAGTAAATGCGATGGGCACAACCCTCCACAATGAA	Core tiles
Tile	6-6	TGCCACTCATCTCGCGCCAATATTGCACTTTCTGATTCAATA	Core tiles
Tile	6-7	TGACTACAGTCGTTAGGATTCGACGACATGCTCGAGGACTTG	Core tiles
Tile	6-8	GGTGGCACCGTTGGCACGCCCTCAGCCTCAAGCGCCAGAGCG	Core tiles
Tile	6-9	GGACGCCCTTCCACTTCCAACGTTTGATTGACACATTCAGAA	Core tiles
Tile	6-10	GAAGATATCAGAGAATCACGATGAGCGCAGCATCGTACTGGG	Core tiles
Tile	6-11	AGCTACTTCCGAATCAGGTGAATCGTCACGATCGTACGGTAG	Core tiles
Tile	6-12	CTGACACAGGCTCCTTACGATATGGGCTCGAGTGAGAGACTA	Core tiles
Tile	6-13	AGGGTTCTATGTGGCTATGTTAACGCAATATTCGATCACGGG	Core tiles
Tile	6-14	GATATCAGTTAGCTGAGGACTTGTTACACGTTCGCATGAATT	Core tiles
Tile	6-15	CTTACCCTGTTTTTTTTTTTTTAGATCCGCTTTTTTTTTTTT	Core tiles
Tile	7-1	CACATGGGTCTTTTTTTTTTTCCTCCGATAGTTTTTTTTTTT	Core tiles
Tile	7-2	TCAGACGGGAGGAGTCGTGCGGTTCGCATTACGAGGTAAGTA	Core tiles
Tile	7-3	GAAGTGCACTGATGAATAGACAAACTGTTTAGGCTAGGATAT	Core tiles
Tile	7-4	CGTGTCACTACAACTTTGCTTATAGGTCCTGGGCCGCCTCCT	Core tiles
Tile	7-5	GGGTTGTGCCACGCTCCGCACGATACTTATTCTAGAACTAGC	Core tiles
Tile	7-6	AAAGTGCAATTTCATTGTGGAATCCGGTTTCCATTTGTTCTA	Core tiles
Tile	7-7	GCATGTCGTCTATTGAATCAGAATCGCTTCGCAAGTGTGACT	Core tiles
Tile	7-8	TTGAGGCTGACAAGTCCTCGAAGATGTACGCAATGTATGCCG	Core tiles
Tile	7-9	TCAATCAAACCGCTCTGGCGCTACTGTTACCTCATCGCCCTG	Core tiles
Tile	7-10	GCTGCGCTCATTCTGAATGTGCAAGATCTCCACATCTCGAGG	Core tiles
Tile	7-11	TCGTGACGATCCCAGTACGATGGTTGCCACGCTATTCCTGCG	Core tiles
Tile	7-12	TCGAGCCCATCTACCGTACGACATATCCTTAGTGAGTTGTAC	Core tiles
Tile	7-13	ATATTGCGTTTAGTCTCTCACGTGTCGTCTTAGTGGGACCGG	Core tiles
Tile	7-14	ACGTGTAACACCCGTGATCGAGTCAGTATCAATAACCCTAGG	Core tiles
Tile	7-15	AGCGGATCTAAATTCATGCGACGAGAAGATCGCTACACCGAA	Core tiles
Tile	8-1	CTATCGGAGGTACTTACCTCGAGAAAGGGCGATTCCGATCGC	Core tiles
Tile	8-2	TAATGCGAACATATCCTAGCCACCTTTCAGCATGCAAAGTTC	Core tiles
Tile	8-3	TAAACAGTTTAGGAGGCGGCCAGAACTCCACCTGCCACGTGA	Core tiles
Tile	8-4	CAGGACCTATGCTAGTTCTAGTAGCTAGTCGTAGAATCTACT	Core tiles
Tile	8-5	AATAAGTATCTAGAACAAATGGTGGCTTGTACCCGGAATGTG	Core tiles
Tile	8-6	GAAACCGGATAGTCACACTTGTCGACCGTGTAAGAAGAATGC	Core tiles
Tile	8-7	CGAAGCGATTCGGCATACATTCTACCCGGTTAAACACCGAAA	Core tiles
Tile	8-8	GCGTACATCTCAGGGCGATGACTCCCAGCATATGTATAGTGG	Core tiles
Tile	8-9	GGTAACAGTACCTCGAGATGTTGCTCCGGCTTGAAGTCGAAT	Core tiles
Tile	8-10	GGAGATCTTGCGCAGGAATAGTATGGAACCATGTGACATAAT	Core tiles
Tile	8-11	CGTGGCAACCGTACAACTCACCGACTGCACAAAGCGTGCAAA	Core tiles
Tile	8-12	TAAGGATATGCCGGTCCCACTGGCACCTAATCGCACAGACCC	Core tiles
Tile	8-13	AAGACGACACCCTAGGGTTATTTACCCTTGGTCGGTATGCCA	Core tiles
Tile	8-14	TGATACTGACTTCGGTGTAGCGCAAGACAGGACCCGACGCCA	Core tiles
Tile	8-15	GATCTTCTCGTTTTTTTTTTTAAGACGATATTTTTTTTTTTT	Core tiles
Tile	9-1	CGCCCTTTCTTTTTTTTTTTTATAGAATTCATTTTTTTTTTT	Core tiles
Tile	9-2	GCTGAAAGGTGCGATCGGAATGACGTAAACGACAAAGTAAGG	Core tiles
Tile	9-3	GTGGAGTTCTGAACTTTGCATAGTGAAATGTTGGAACATTGG	Core tiles
Tile	9-4	CGACTAGCTATCACGTGGCAGGTGCACAGAATGAGCGGAAAT	Core tiles
Tile	9-5	TACAAGCCACAGTAGATTCTATTTGATCATCGATGCCCGCAG	Core tiles
Tile	9-6	ACACGGTCGACACATTCCGGGAACCAAGTCTGTTTAAAGTAC	Core tiles
Tile	9-7	AACCGGGTAGGCATTCTTCTTTGGTGGGTAGTACAGCATCCC	Core tiles
Tile	9-8	ATGCTGGGAGTTTCGGTGTTTCGTATCGTCGAGGTCGTTAGT	Core tiles
Tile	9-9	AGCCGGAGCACCACTATACATCGAACTCTTTCGCCTACCAAT	Core tiles
Tile	9-10	TGGTTCCATAATTCGACTTCACTGACGATCCCTTAGACCTTT	Core tiles
Tile	9-11	TGTGCAGTCGATTATGTCACAATGTGACGTCCTGTAACGACC	Core tiles
Tile	9-12	ATTAGGTGCCTTTGCACGCTTCACTTTACCTTGGTACGGAAG	Core tiles
Tile	9-13	CCAAGGGTAAGGGTCTGTGCGGTCACGAACGGGCTTGGCGAC	Core tiles
Tile	9-14	CCTGTCTTGCTGGCATACCGAAGATTCACGTCTCGTTATCGA	Core tiles
Tile	9-15	ATATCGTCTTTGGCGTCGGGTAGTGTCGTGCGTTTAAAGTTT	Core tiles
Tile	10-1	TGAATTCTATCCTTACTTTGTTTCGAAAGTAATCCCATTGTC	Core tiles
Tile	10-2	CGTTTACGTCCCAATGTTCCACGACTGTGACGACAATTGTCG	Core tiles
Tile	10-3	ACATTTCACTATTTCCGCTCAGGCTATGGCATGCAACGATAC	Core tiles
Tile	10-4	TTCTGTGCACCTGCGGGCATCCATCCAGTGCCGTATGATACT	Core tiles
Tile	10-5	GATGATCAAAGTACTTTAAACTCATCCCTGTTCAACTCTGCA	Core tiles
Tile	10-6	AGACTTGGTTGGGATGCTGTAGCAAGACATCAGCATCCTCGT	Core tiles
Tile	10-7	CTACCCACCAACTAACGACCTGTCATGATACATTGAGTGATC	Core tiles
Tile	10-8	CGACGATACGATTGGTAGGCGCCTCGTTCCATCTATTGTCGC	Core tiles
Tile	10-9	AAAGAGTTCGAAAGGTCTAAGTCTGCGAGTGCCTCCCAGGAT	Core tiles
Tile	10-10	GGATCGTCAGGGTCGTTACAGTCGAGTAGAGCCGCCTACAAT	Core tiles
Tile	10-11	GACGTCACATCTTCCGTACCACCTGACTACATGAGGTAGGAT	Core tiles
Tile	10-12	AGGTAAAGTGGTCGCCAAGCCCACTCGAGTTTGGACTGTGTA	Core tiles
Tile	10-13	CGTTCGTGACTCGATAACGAGAAGGTGTTTCACTTCTCAGTG	Core tiles
Tile	10-14	ACGTGAATCTAAACTTTAAACCAATCGTCTGTCGATGTATGA	Core tiles
Tile	10-15	GCACGACACTTTTTTTTTTTTGTCTACAGGGTTTTTTTTTTT	Core tiles
Tile	11-1	TACTTTCGAATTTTTTTTTTTTACGTCCAATTTTTTTTTTTT	Core tiles
Tile	11-2	GTCACAGTCGGACAATGGGATTAGAGGTCTGGACCCGCGCAT	Core tiles
Tile	11-3	TGCCATAGCCCGACAATTGTCCCTTTATATTCCATTACGGCC	Core tiles
Tile	11-4	GCACTGGATGGTATCGTTGCATAGCCACGCTGGACGGAAGTA	Core tiles
Tile	11-5	ACAGGGATGAAGTATCATACGGTAGGCCTACCTGCCGGTTAC	Core tiles
Tile	11-6	GATGTCTTGCTGCAGAGTTGACTCACGCAAAGAGAAAGGGCA	Core tiles
Tile	11-7	GTATCATGACACGAGGATGCTATAGCGCCCTCTAAATACCTT	Core tiles
Tile	11-8	TGGAACGAGGGATCACTCAATAATGGGCGGGCAATTAGATGA	Core tiles
Tile	11-9	CACTCGCAGAGCGACAATAGAGGTTGATCGATTAATTAGCAG	Core tiles
Tile	11-10	CTCTACTCGAATCCTGGGAGGAATGTCGGTGCGTCGCGCAGC	Core tiles
Tile	11-11	TGTAGTCAGGATTGTAGGCGGTATCACCTCGTCACGCTATGA	Core tiles
Tile	11-12	AACTCGAGTGATCCTACCTCACGAGATAACACAAATGTACCG	Core tiles
Tile	11-13	GAAACACCTTTACACAGTCCAGCTAAAGTTCAGTGTATCAAA	Core tiles
Tile	11-14	CAGACGATTGCACTGAGAAGTCTAAGTTTGTCACGTTCATGC	Core tiles
Tile	11-15	CCCTGTAGACTCATACATCGAAAGAGACATCAGAATGTTCCA	Core tiles
Tile	12-1	ATTGGACGTAATGCGCGGGTCGATTGAAATCTGCTAATGGTC	Core tiles
Tile	12-2	CAGACCTCTAGGCCGTAATGGGAATGGTGGAAACGTCGCAAT	Core tiles
Tile	12-3	AATATAAAGGTACTTCCGTCCGTAAAGAGTGGGCTATTACGC	Core tiles
Tile	12-4	AGCGTGGCTAGTAACCGGCAGCGTTCACCAGTCCGTAGTTTC	Core tiles
Tile	12-5	GTAGGCCTACTGCCCTTTCTCCCGGCAGGTCCTTCACCAAAC	Core tiles
Tile	12-6	TTTGCGTGAGAAGGTATTTAGGCTACTACTCTTCCGCTCCGA	Core tiles
Tile	12-7	AGGGCGCTATTCATCTAATTGGAGTTTCTGCGTGGCCTACGC	Core tiles
Tile	12-8	CCCGCCCATTCTGCTAATTAACATTACACATCTACGCTCCCT	Core tiles
Tile	12-9	TCGATCAACCGCTGCGCGACGACGCAGCGATGTTTGTCATAC	Core tiles
Tile	12-10	CACCGACATTTCATAGCGTGAGACGGGACAGCCCACGTCTGG	Core tiles
Tile	12-11	CGAGGTGATACGGTACATTTGTAGAAAGCAAGCAGTATTCAG	Core tiles
Tile	12-12	TGTTATCTCGTTTGATACACTCGAAAGCGCATCTCTTTAAAG	Core tiles
Tile	12-13	GAACTTTAGCGCATGAACGTGCGCTCTAGTACTGGCTGAACC	Core tiles
Tile	12-14	ACAAACTTAGTGGAACATTCTGATAGATTGTCAAGTCAATCG	Core tiles
Tile	12-15	GATGTCTCTTTTTTTTTTTTTCCATAAGGTTTTTTTTTTTTT	Core tiles
Tile	13-1	GATTTCAATCTTTTTTTTTTTCTATGCCAGATTTTTTTTTTT	Core tiles
Tile	13-2	TCCACCATTCGACCATTAGCACATTTACTTTAGTCACAATGC	Core tiles
Tile	13-3	CACTCTTTACATTGCGACGTTGTTGTCGTGGTGCCACGTTGA	Core tiles
Tile	13-4	CTGGTGAACGGCGTAATAGCCGTGCGCTAGCCAGTCTGAGTG	Core tiles
Tile	13-5	GACCTGCCGGGAAACTACGGAAATCAATTAGCTAGTATAGAA	Core tiles
Tile	13-6	GAGTAGTAGCGTTTGGTGAAGGACGCATCGCCATGAGGGCGT	Core tiles
Tile	13-7	GCAGAAACTCTCGGAGCGGAACACACCATCTTTAAAGGCCGG	Core tiles
Tile	13-8	ATGTGTAATGGCGTAGGCCACTATGACCCGTCCATGTTGAGC	Core tiles
Tile	13-9	ATCGCTGCGTAGGGAGCGTAGATTTAACATTCAAGCGACGCT	Core tiles
Tile	13-10	CTGTCCCGTCGTATGACAAACGGTTTAGAACTATTCAGCGGC	Core tiles
Tile	13-11	TTGCTTTCTACCAGACGTGGGAGAATGCGGTCTTTCCGCCCT	Core tiles
Tile	13-12	TGCGCTTTCGCTGAATACTGCGATTTAGCTCAAATGCACGAG	Core tiles
Tile	13-13	TACTAGAGCGCTTTAAAGAGACCGCGACGACTTGGGTTTAAC	Core tiles
Tile	13-14	ACAATCTATCGGTTCAGCCAGGCGGACTGGGTGTTGGGCCAT	Core tiles
Tile	13-15	AACCTTATGGCGATTGACTTGGATCGGCGTCCTGACACAAAG	Core tiles
Tile	14-1	TCTGGCATAGGCATTGTGACTGTCTAGTCTTTAATCAGGCAA	Core tiles
Tile	14-2	AAAGTAAATGTCAACGTGGCAGAAGGGCAAAGATGTTCGTTG	Core tiles
Tile	14-3	CCACGACAACCACTCAGACTGGGTTCTGCCGCACTTTCGCAT	Core tiles
Tile	14-4	GCTAGCGCACTTCTATACTAGTCGACACAGACATGTGCTATG	Core tiles
Tile	14-5	CTAATTGATTACGCCCTCATGCGTCAACCGCCCAGGGCAAAT	Core tiles
Tile	14-6	GCGATGCGTCCCGGCCTTTAAGCTATTTGACAGCGGTGCGCA	Core tiles
Tile	14-7	AGATGGTGTGGCTCAACATGGTGGACAGCCCTGACTAACCCA	Core tiles
Tile	14-8	ACGGGTCATAAGCGTCGCTTGTTAGTTTCTACCATCATGAAT	Core tiles
Tile	14-9	AATGTTAAATGCCGCTGAATAGCAATTTGACGCTGGTTTGCT	Core tiles
Tile	14-10	GTTCTAAACCAGGGCGGAAAGCGCGCACACCTGTGGACCCAT	Core tiles
Tile	14-11	ACCGCATTCTCTCGTGCATTTACTTATAATGGATTACTAACG	Core tiles
Tile	14-12	GAGCTAAATCGTTAAACCCAACTACTCCGGTTCTGGATCCTT	Core tiles
Tile	14-13	GTCGTCGCGGATGGCCCAACAGCAATCGGGCCTTAAGCAGCT	Core tiles
Tile	14-14	CCCAGTCCGCCTTTGTGTCAGACCTACTGCGACCCGGTTGAG	Core tiles
Tile	14-15	GACGCCGATCTTTTTTTTTTTTGGTTCTGTATTTTTTTTTTT	Core tiles
Tile	15-1	AAGACTAGACTTTTTTTTTTTGACCTAGCCCTTTTTTTTTTT	Core tiles
Tile	15-2	TTTGCCCTTCTTGCCTGATTATAGCCCGTAGGTAGTTACCAT	Core tiles
Tile	15-3	CGGCAGAACCCAACGAACATCACATTGTAGTTCCGCTAATTC	Core tiles
Tile	15-4	TCTGTGTCGAATGCGAAAGTGCCTAGTGTAGCCGACCTTAGA	Core tiles
Tile	15-5	GCGGTTGACGCATAGCACATGAGCCGTATTTCGGTTCAATCT	Core tiles
Tile	15-6	GTCAAATAGCATTTGCCCTGGCGCATAAAGCCGGAATGGCAC	Core tiles
Tile	15-7	GGGCTGTCCATGCGCACCGCTGATTACTCGGAATTAGGGAAA	Core tiles
Tile	15-8	TAGAAACTAATGGGTTAGTCAATGAGACCCGGATGGGCAGAG	Core tiles
Tile	15-9	GTCAAATTGCATTCATGATGGCGACGCCACGTGATGCTTGCC	Core tiles
Tile	15-10	GGTGTGCGCGAGCAAACCAGCGTGTAGACTTACATTGTCTGT	Core tiles
Tile	15-11	CATTATAAGTATGGGTCCACAGAACCTGAACGCTATTAGCCG	Core tiles
Tile	15-12	ACCGGAGTAGCGTTAGTAATCACAGTGTCATCGCAATGTACA	Core tiles
Tile	15-13	GCCCGATTGCAAGGATCCAGACTCTAAACCGTAGAACAATGT	Core tiles
Tile	15-14	CGCAGTAGGTAGCTGCTTAAGCAAACACTCATTGGCCTGCAG	Core tiles
Tile	15-15	TACAGAACCACTCAACCGGGTGACCAGGCCAGGTACCGCTAT	Core tiles
Tile	16-1	GGGCTAGGTCATGGTAACTACTATCTCCCGCCGAACCCTAAA	Core tiles
Tile	16-2	CTACGGGCTAGAATTAGCGGAGCCCATCCTAGACCTCGACCC	Core tiles
Tile	16-3	ACTACAATGTTCTAAGGTCGGGCATGTCATCATGTTTGTAAG	Core tiles
Tile	16-4	CTACACTAGGAGATTGAACCGCTTTAGGAGCAACCGCGTCAA	Core tiles
Tile	16-5	AAATACGGCTGTGCCATTCCGCGCCCTTCAACGGACGCGGAA	Core tiles
Tile	16-6	GCTTTATGCGTTTCCCTAATTATCAAGAAAGGCAAGCCACGT	Core tiles
Tile	16-7	CCGAGTAATCCTCTGCCCATCTACGAATGAGGGCCATCACCG	Core tiles
Tile	16-8	CGGGTCTCATGGCAAGCATCAGGATAATATTCCCTGTTAGCA	Core tiles
Tile	16-9	CGTGGCGTCGACAGACAATGTGTCTGGAATTATCGTAAAGTG	Core tiles
Tile	16-10	AAGTCTACACCGGCTAATAGCAGAAACCGACACCCTCCGGAT	Core tiles
Tile	16-11	GTTCAGGTTCTGTACATTGCGATTAACGGAGCCATCTAAGAC	Core tiles
Tile	16-12	ATGACACTGTACATTGTTCTAACAAGAGTTTATGCTCTGTTC	Core tiles
Tile	16-13	CGGTTTAGAGCTGCAGGCCAACCGGCTATAAACACTGCTAGT	Core tiles
Tile	16-14	TGAGTGTTTGATAGCGGTACCTGAACTATATAGGACTCCAAT	Core tiles
Tile	16-15	TGGCCTGGTCTTTTTTTTTTTGACCCGGGCCTTTTTTTTTTT	Core tiles
Tile	17-1	GCGGGAGATATTTTTTTTTTTGGCATTTATCTTTTTTTTTTT	Core tiles
Tile	17-2	TAGGATGGGCTTTAGGGTTCGGTTTAGAAGTCTCCGAAGCCG	Core tiles
Tile	17-3	GATGACATGCGGGTCGAGGTCAGCTACGCAGACTAATGGCCA	Core tiles
Tile	17-4	GCTCCTAAAGCTTACAAACATGTCACAGGTCGTTACGTGAAG	Core tiles
Tile	17-5	TTGAAGGGCGTTGACGCGGTTCTTCATTCGTTAGAGAAACTA	Core tiles
Tile	17-6	CTTTCTTGATTTCCGCGTCCGGTAGCTCTTTCTTAGGTGATA	Core tiles
Tile	17-7	CTCATTCGTAACGTGGCTTGCACTATGTTAGTTAATTCTCTG	Core tiles
Tile	17-8	AATATTATCCCGGTGATGGCCGTACTATATGCACGTCGTCTT	Core tiles
Tile	17-9	AATTCCAGACTGCTAACAGGGCCGGCGGACGCAACCAAAGGA	Core tiles
Tile	17-10	GTCGGTTTCTCACTTTACGATCTTAAAGGAACGAATCAAGGC	Core tiles
Tile	17-11	CTCCGTTAATATCCGGAGGGTAGTTAGCGGGCGCGTACCCTA	Core tiles
Tile	17-12	AAACTCTTGTGTCTTAGATGGCTTATGCGATTAAGCCGACCC	Core tiles
Tile	17-13	TTATAGCCGGGAACAGAGCATGGTTTGCACCAGATCAATCTC	Core tiles
Tile	17-14	ATATAGTTCAACTAGCAGTGTCGCTACAGGTTTGGTGCAAAC	Core tiles
Tile	17-15	GGCCCGGGTCATTGGAGTCCTAGTAGTGTCTTATCGGATGTC	Core tiles
Tile	18-1	GATAAATGCCCGGCTTCGGAGAGCTTCTTTGTGCTTTAATCG	Core tiles
Tile	18-2	ACTTCTAAACTGGCCATTAGTTCAACCGCGACGAGCGAATGG	Core tiles
Tile	18-3	CTGCGTAGCTCTTCACGTAACTGCGTAGGTCAACGATTGGCT	Core tiles
Tile	18-4	GACCTGTGACTAGTTTCTCTAATAGCTCCCAACGCTCGCAAG	Core tiles
Tile	18-5	ACGAATGAAGTATCACCTAAGTTTCATGATTCCCATGGTCAA	Core tiles
Tile	18-6	AAAGAGCTACCAGAGAATTAATCGCCCTCCTTGGAAGGCCCT	Core tiles
Tile	18-7	CTAACATAGTAAGACGACGTGAGTGGCGCATGTAGCTGTAGC	Core tiles
Tile	18-8	CATATAGTACTCCTTTGGTTGGGTAGCGGTTGTTCAACGGTC	Core tiles
Tile	18-9	CGTCCGCCGGGCCTTGATTCGGAGTTCACTCTTTCTTGACCG	Core tiles
Tile	18-10	TTCCTTTAAGTAGGGTACGCGTGTAAATCCAGGATACAGTAA	Core tiles
Tile	18-11	CCCGCTAACTGGGTCGGCTTAAGACTGGGTGCAGCCATGCCA	Core tiles
Tile	18-12	ATCGCATAAGGAGATTGATCTATGGAATCTGATGGCGGCCAT	Core tiles
Tile	18-13	GGTGCAAACCGTTTGCACCAAAGCGGTTGTACGGGTTTCATG	Core tiles
Tile	18-14	ACCTGTAGCGGACATCCGATATTCGACGATCGGCAACCGGGT	Core tiles
Tile	18-15	AGACACTACTTTTTTTTTTTTTTCATCACTATTTTTTTTTTT	Core tiles
Tile	19-1	CAAAGAAGCTTTTTTTTTTTTAATTCAGACATTTTTTTTTTT	Core tiles
Tile	19-2	TCGCGGTTGACGATTAAAGCATGAACCTCGCTGATCGTCGAT	Core tiles
Tile	19-3	GACCTACGCACCATTCGCTCGTTAAACCCTATTATCATGTGA	Core tiles
Tile	19-4	TGGGAGCTATAGCCAATCGTTGTAGTGCACATTGAACTGAGA	Core tiles
Tile	19-5	AATCATGAAACTTGCGAGCGTTTCAGTGACTTCATGCCCTCT	Core tiles
Tile	19-6	AGGAGGGCGATTGACCATGGGTACGGGCGGTCGCCAAGAAGG	Core tiles
Tile	19-7	ATGCGCCACTAGGGCCTTCCAGTTGGCACGACCATACGGCAG	Core tiles
Tile	19-8	AACCGCTACCGCTACAGCTACAGTCTAAACATCTCCATGAGC	Core tiles
Tile	19-9	GAGTGAACTCGACCGTTGAACGTGCTTAAGATGTTAGTTTGA	Core tiles
Tile	19-10	TGGATTTACACGGTCAAGAAACCCTTCCACGGTACCCTAGAA	Core tiles
Tile	19-11	CACCCAGTCTTTACTGTATCCGTTACAACGTAGGTTTCGACG	Core tiles
Tile	19-12	CAGATTCCATTGGCATGGCTGCAGCTAGCAATCTACAGCATG	Core tiles
Tile	19-13	TACAACCGCTATGGCCGCCATGCTCCGTCAATGCGTCGATTC	Core tiles
Tile	19-14	GATCGTCGAACATGAAACCCGTTAGGCCCAAGCAAATATAAG	Core tiles
Tile	19-15	TAGTGATGAAACCCGGTTGCCACACCATATGTGATCTTTAGA	Core tiles
Tile	20-1	TGTCTGAATTATCGACGATCAATGGGTCTCCACATTGTTGGA	Core tiles
Tile	20-2	GCGAGGTTCATCACATGATAACCTAGTTAAAGAGGCCGATGG	Core tiles
Tile	20-3	TAGGGTTTAATCTCAGTTCAAACAAGGGTAGTCACGGTGAAG	Core tiles
Tile	20-4	TGTGCACTACAGAGGGCATGAACGGGTAGCCACTACCAACCC	Core tiles
Tile	20-5	AGTCACTGAACCTTCTTGGCGTGTACGACGGAGCCCGAAAGT	Core tiles
Tile	20-6	ACCGCCCGTACTGCCGTATGGGTTTAGAGATCCGGAACTCTC	Core tiles
Tile	20-7	TCGTGCCAACGCTCATGGAGACTAATCGTGTCACTGGTACGC	Core tiles
Tile	20-8	TGTTTAGACTTCAAACTAACATTATCAGATGCAGGCACCGTA	Core tiles
Tile	20-9	TCTTAAGCACTTCTAGGGTACGACTGAGATGAGCATAACTCC	Core tiles
Tile	20-10	CGTGGAAGGGCGTCGAAACCTTTGTGGTAGCCCTTAGGATGA	Core tiles
Tile	20-11	ACGTTGTAACCATGCTGTAGACTCCCTTGACGCACATTTATG	Core tiles
Tile	20-12	TTGCTAGCTGGAATCGACGCATAGAATAAATTATTGTTCGTT	Core tiles
Tile	20-13	TTGACGGAGCCTTATATTTGCATACAACGTGATGGTGGTGCC	Core tiles
Tile	20-14	TTGGGCCTAATCTAAAGATCAGGCGAGTGCCCTGCTACTCGA	Core tiles
Tile	20-15	CATATGGTGTTTTTTTTTTTTGCCGCCCTCATTTTTTTTTTT	Core tiles
Tile	21-1	GGAGACCCATTTTTTTTTTTTGATATCGTATTTTTTTTTTTT	Core tiles
Tile	21-2	TTTAACTAGGTCCAACAATGTAGCAATTGGTGGCAGCCCTGG	Core tiles
Tile	21-3	CTACCCTTGTCCATCGGCCTCTGACGGTTATCTTTCCGGGCC	Core tiles
Tile	21-4	GGCTACCCGTCTTCACCGTGAGTATCTCCACGATGTCTACTG	Core tiles
Tile	21-5	CCGTCGTACAGGGTTGGTAGTCAATTTAAGGTATCAGCTCGA	Core tiles
Tile	21-6	ATCTCTAAACACTTTCGGGCTAGGCTGCAAAGTAGGAGCCAT	Core tiles
Tile	21-7	ACACGATTAGGAGAGTTCCGGATTAGACCAGGCATAGCCGTC	Core tiles
Tile	21-8	CATCTGATAAGCGTACCAGTGTCAGCGCACGGAGTACCTTGA	Core tiles
Tile	21-9	CATCTCAGTCTACGGTGCCTGATCGCCTTTACTGTTTCAGCC	Core tiles
Tile	21-10	GCTACCACAAGGAGTTATGCTGGGAGAAAGCGTCAGGCTACC	Core tiles
Tile	21-11	GTCAAGGGAGTCATCCTAAGGAGTGTGGAATCTTCCTTGAAC	Core tiles
Tile	21-12	ATTTATTCTACATAAATGTGCTTCGGCCTAAACGTTATACCG	Core tiles
Tile	21-13	CACGTTGTATAACGAACAATAGGGCGCGCGTTCCGTTAAGGG	Core tiles
Tile	21-14	GGCACTCGCCGGCACCACCATTCAAACCGCCACGGTATTCTC	Core tiles
Tile	21-15	TGAGGGCGGCTCGAGTAGCAGCGTGGACAGTACTCAGGAGGT	Core tiles
Tile	22-1	ATACGATATCCCAGGGCTGCCATTCACTCGGGACTGTCACCT	Core tiles
Tile	22-2	ACCAATTGCTGGCCCGGAAAGCCGTCTAGATGCTTAGATTAG	Core tiles
Tile	22-3	ATAACCGTCACAGTAGACATCAAATGTGCGAGACGAACTTTC	Core tiles
Tile	22-4	GTGGAGATACTCGAGCTGATAATAACGTTATTAGCTATCAAG	Core tiles
Tile	22-5	CCTTAAATTGATGGCTCCTACGGCCATGAAGACCATGGGCTG	Core tiles
Tile	22-6	TTTGCAGCCTGACGGCTATGCCATGAATCTCCCACGAATTCG	Core tiles
Tile	22-7	CTGGTCTAATTCAAGGTACTCGCACCGTACTATCCTGCTTTG	Core tiles
Tile	22-8	CGTGCGCTGAGGCTGAAACAGAATTCGCAAGGGCCACGGCAA	Core tiles
Tile	22-9	TAAAGGCGATGGTAGCCTGACGTCCGGACATAGTCTCAGATA	Core tiles
Tile	22-10	GCTTTCTCCCGTTCAAGGAAGATTACAAGACCGGAGGCCTCA	Core tiles
Tile	22-11	ATTCCACACTCGGTATAACGTAAGATATACGGATCTCTTCAG	Core tiles
Tile	22-12	TTAGGCCGAACCCTTAACGGAATCATCCACTAAGACGGCAGG	Core tiles
Tile	22-13	ACGCGCGCCCGAGAATACCGTTATTATGTAAAGCCTGGCCAC	Core tiles
Tile	22-14	GGCGGTTTGAACCTCCTGAGTAAATTGAGTAAAGAAGTTTAC	Core tiles
Tile	22-15	ACTGTCCACGTTTTTTTTTTTTGCGCGGTGGTTTTTTTTTTT	Core tiles
Tile	23-1	CCGAGTGAATTTTTTTTTTTTATCGAAAGGATTTTTTTTTTT	Core tiles
Tile	23-2	ATCTAGACGGAGGTGACAGTCAAAGTATTACCTATGATCGTA	Core tiles
Tile	23-3	TCGCACATTTCTAATCTAAGCTACTGCTCGTTCCCTGCGGTG	Core tiles
Tile	23-4	ATAACGTTATGAAAGTTCGTCCTAGTATGTTTCCTAGTATAA	Core tiles
Tile	23-5	CTTCATGGCCCTTGATAGCTAATCGCTCATAGACCTCCCTAA	Core tiles
Tile	23-6	GAGATTCATGCAGCCCATGGTGCGACCTTTCCATCGTCCGAC	Core tiles
Tile	23-7	AGTACGGTGCCGAATTCGTGGGCGATGCGCTGGATCATAGGT	Core tiles
Tile	23-8	CTTGCGAATTCAAAGCAGGATTGCACCCTCTATGCATGCCAT	Core tiles
Tile	23-9	ATGTCCGGACTTGCCGTGGCCATGACAAGTCTGGGTACCAAC	Core tiles
Tile	23-10	GTCTTGTAATTATCTGAGACTTATGCTATTAGTATTCTACTC	Core tiles
Tile	23-11	CGTATATCTTTGAGGCCTCCGCAGTCTTCATCATTGCATTGC	Core tiles
Tile	23-12	AGTGGATGATCTGAAGAGATCGACTCATCTTGGTGACGTACA	Core tiles
Tile	23-13	TTACATAATACCTGCCGTCTTGCGGGTTTACTGCCTCCTTCG	Core tiles
Tile	23-14	TACTCAATTTGTGGCCAGGCTCGGTCTGCCGAGTCATTTGTT	Core tiles
Tile	23-15	CCACCGCGCAGTAAACTTCTTGCTTTGCACTTCAGGAAAGTG	Core tiles
Tile	24-1	TCCTTTCGATTACGATCATAGTAAAGACGCAAGTCGACGCTT	Core tiles
Tile	24-2	GTAATACTTTCACCGCAGGGAGGGCATGCTGCATATTTCCCT	Core tiles
Tile	24-3	ACGAGCAGTATTATACTAGGAGAAATTGGAATGTGGGCTAAC	Core tiles
Tile	24-4	AACATACTAGTTAGGGAGGTCGCTACATGGGACTCTTGTGAA	Core tiles
Tile	24-5	TATGAGCGATGTCGGACGATGCGAAACTTCCCACCGTATACG	Core tiles
Tile	24-6	GAAAGGTCGCACCTATGATCCCTTCGTGCCGCTTTAGAACGA	Core tiles
Tile	24-7	AGCGCATCGCATGGCATGCATTTCCCTCGCTAAGGGCCCTGG	Core tiles
Tile	24-8	AGAGGGTGCAGTTGGTACCCATAAAGTCAATCGTTGCAACTA	Core tiles
Tile	24-9	GACTTGTCATGAGTAGAATACGCCGTATGATTGGTGTGACTA	Core tiles
Tile	24-10	TAATAGCATAGCAATGCAATGAACGTGATTCTATTGAGTCCG	Core tiles
Tile	24-11	ATGAAGACTGTGTACGTCACCTGAGATGCTTCGACGAAATTT	Core tiles
Tile	24-12	AAGATGAGTCCGAAGGAGGCAGGAATGAGCGTTACCTTAAGA	Core tiles
Tile	24-13	GTAAACCCGCAACAAATGACTAATTTATGTGCTTTACCCTGT	Core tiles
Tile	24-14	CGGCAGACCGCACTTTCCTGACACATAGTAAGCTGCTCTTAA	Core tiles
Tile	24-15	AGTGCAAAGCTTTTTTTTTTTTCAGGCGGTCTTTTTTTTTTT	Core tiles
Tile	25-1	TGCGTCTTTATTTTTTTTTTT	Core tiles
Tile	25-2	CAGCATGCCCAAGCGTCGACT	Core tiles
Tile	25-3	TTCCAATTTCAGGGAAATATG	Core tiles
Tile	25-4	CCCATGTAGCGTTAGCCCACA	Core tiles
Tile	25-5	GGAAGTTTCGTTCACAAGAGT	Core tiles
Tile	25-6	CGGCACGAAGCGTATACGGTG	Core tiles
Tile	25-7	AGCGAGGGAATCGTTCTAAAG	Core tiles
Tile	25-8	ATTGACTTTACCAGGGCCCTT	Core tiles
Tile	25-9	ATCATACGGCTAGTTGCAACG	Core tiles
Tile	25-10	GAATCACGTTTAGTCACACCA	Core tiles
Tile	25-11	AAGCATCTCACGGACTCAATA	Core tiles
Tile	25-12	CGCTCATTCCAAATTTCGTCG	Core tiles
Tile	25-13	CACATAAATTTCTTAAGGTAA	Core tiles
Tile	25-14	TTACTATGTGACAGGGTAAAG	Core tiles
Tile	25-15	GACCGCCTGATTAAGAGCAGC	Core tiles

## Sheet: SST Rectangle Blockers
Strand and sequence lists for SST rectangle-Blockers
Strand type	Strand name (Blocker-row-column)	Sequence	Used in
Blocker	Blocker-16-1	TTTAGGGTTCGGCGGGAGATA	Split up SST rectangle
Blocker	Blocker-16-2	GGGTCGAGGTCTAGGATGGGC	Split up SST rectangle
Blocker	Blocker-16-3	CTTACAAACATGATGACATGC	Split up SST rectangle
Blocker	Blocker-16-4	TTGACGCGGTTGCTCCTAAAG	Split up SST rectangle
Blocker	Blocker-16-5	TTCCGCGTCCGTTGAAGGGCG	Split up SST rectangle
Blocker	Blocker-16-6	ACGTGGCTTGCCTTTCTTGAT	Split up SST rectangle
Blocker	Blocker-16-7	CGGTGATGGCCCTCATTCGTA	Split up SST rectangle
Blocker	Blocker-16-8	TGCTAACAGGGAATATTATCC	Split up SST rectangle
Blocker	Blocker-16-9	CACTTTACGATAATTCCAGAC	Split up SST rectangle
Blocker	Blocker-16-10	ATCCGGAGGGTGTCGGTTTCT	Split up SST rectangle
Blocker	Blocker-16-11	GTCTTAGATGGCTCCGTTAAT	Split up SST rectangle
Blocker	Blocker-16-12	GAACAGAGCATAAACTCTTGT	Split up SST rectangle
Blocker	Blocker-16-13	ACTAGCAGTGTTTATAGCCGG	Split up SST rectangle
Blocker	Blocker-16-14	ATTGGAGTCCTATATAGTTCA	Split up SST rectangle
Blocker	Blocker-16-15	AAAAAAAAAAAGGCCCGGGTC	Split up SST rectangle
Toehold_Blocker	Toehold_Blocker-16-1	TTTAGGGTTCGGCGGGAGATATTTTTTTTTT	Split up SST rectangle
Toehold_Blocker	Toehold_Blocker-16-2	GGGTCGAGGTCTAGGATGGGCTTTTTTTTTT	Split up SST rectangle
Toehold_Blocker	Toehold_Blocker-16-3	CTTACAAACATGATGACATGCTTTTTTTTTT	Split up SST rectangle
Toehold_Blocker	Toehold_Blocker-16-4	TTGACGCGGTTGCTCCTAAAGTTTTTTTTTT	Split up SST rectangle
Toehold_Blocker	Toehold_Blocker-16-5	TTCCGCGTCCGTTGAAGGGCGTTTTTTTTTT	Split up SST rectangle
Toehold_Blocker	Toehold_Blocker-16-6	ACGTGGCTTGCCTTTCTTGATTTTTTTTTTT	Split up SST rectangle
Toehold_Blocker	Toehold_Blocker-16-7	CGGTGATGGCCCTCATTCGTATTTTTTTTTT	Split up SST rectangle
Toehold_Blocker	Toehold_Blocker-16-8	TGCTAACAGGGAATATTATCCTTTTTTTTTT	Split up SST rectangle
Toehold_Blocker	Toehold_Blocker-16-9	CACTTTACGATAATTCCAGACTTTTTTTTTT	Split up SST rectangle
Toehold_Blocker	Toehold_Blocker-16-10	ATCCGGAGGGTGTCGGTTTCTTTTTTTTTTT	Split up SST rectangle
Toehold_Blocker	Toehold_Blocker-16-11	GTCTTAGATGGCTCCGTTAATTTTTTTTTTT	Split up SST rectangle
Toehold_Blocker	Toehold_Blocker-16-12	GAACAGAGCATAAACTCTTGTTTTTTTTTTT	Split up SST rectangle
Toehold_Blocker	Toehold_Blocker-16-13	ACTAGCAGTGTTTATAGCCGGTTTTTTTTTT	Split up SST rectangle
Toehold_Blocker	Toehold_Blocker-16-14	ATTGGAGTCCTATATAGTTCATTTTTTTTTT	Split up SST rectangle
Toehold_Blocker	Toehold_Blocker-16-15	AAAAAAAAAAAGGCCCGGGTCTTTTTTTTTT	Split up SST rectangle
Anti-blocker	Anti-blocker-1	AAAAAAAAAATATCTCCCGCCGAACCCTAAA	Reform SST rectangle
Anti-blocker	Anti-blocker-2	AAAAAAAAAAGCCCATCCTAGACCTCGACCC	Reform SST rectangle
Anti-blocker	Anti-blocker-3	AAAAAAAAAAGCATGTCATCATGTTTGTAAG	Reform SST rectangle
Anti-blocker	Anti-blocker-4	AAAAAAAAAACTTTAGGAGCAACCGCGTCAA	Reform SST rectangle
Anti-blocker	Anti-blocker-5	AAAAAAAAAACGCCCTTCAACGGACGCGGAA	Reform SST rectangle
Anti-blocker	Anti-blocker-6	AAAAAAAAAAATCAAGAAAGGCAAGCCACGT	Reform SST rectangle
Anti-blocker	Anti-blocker-7	AAAAAAAAAATACGAATGAGGGCCATCACCG	Reform SST rectangle
Anti-blocker	Anti-blocker-8	AAAAAAAAAAGGATAATATTCCCTGTTAGCA	Reform SST rectangle
Anti-blocker	Anti-blocker-9	AAAAAAAAAAGTCTGGAATTATCGTAAAGTG	Reform SST rectangle
Anti-blocker	Anti-blocker-10	AAAAAAAAAAAGAAACCGACACCCTCCGGAT	Reform SST rectangle
Anti-blocker	Anti-blocker-11	AAAAAAAAAAATTAACGGAGCCATCTAAGAC	Reform SST rectangle
Anti-blocker	Anti-blocker-12	AAAAAAAAAAACAAGAGTTTATGCTCTGTTC	Reform SST rectangle
Anti-blocker	Anti-blocker-13	AAAAAAAAAACCGGCTATAAACACTGCTAGT	Reform SST rectangle
Anti-blocker	Anti-blocker-14	AAAAAAAAAATGAACTATATAGGACTCCAAT	Reform SST rectangle
Anti-blocker	Anti-blocker-15	AAAAAAAAAAGACCCGGGCCTTTTTTTTTTT	Reform SST rectangle
