# Supplementary material for: DNA dynamics and computation based on toehold-free strand displacement
Source: Nat Commun. 2021 Aug 17;12:4994. doi: 10.1038/s41467-021-25270-7 (PMC8371076; doi:10.1038/s41467-021-25270-7)
Supplement: Supplementary file 3 — Supplementary Dataset 2 [file 41467_2021_25270_MOESM3_ESM.zip]

Archive with 2 entries (2 files):
- Probabilistic_model.zip
- Reaction_model.zip
